# Supplementary material for: Nanobody-mediated control of long RSH Rel and RelA catalysis by restriction of their conformational landscape
Source: Nat Commun. 2026 May 13;17:6368. doi: 10.1038/s41467-026-73059-3 (PMC13376610; doi:10.1038/s41467-026-73059-3)
Supplement: Supplementary file 4 — Source Data [file 41467_2026_73059_MOESM4_ESM.xlsx]

## Sheet: Fig. 1d
	Time	heat rate		mol. Ratio	enthalpy
	1	-0.01353		0.14729	-10.1208
	2	-0.01278		0.27053	-10.0146
	3	-0.01213		0.39528	-9.62857
	4	-0.01154		0.52154	-10.2687
	5	-0.01095		0.64933	-9.90003
	6	-0.01034		0.77867	-10.0114
	7	-0.00974		0.90959	-9.88534
	8	-0.00963		1.04209	-5.48707
	9	-0.00934		1.17621	-1.46379
	10	-0.0091		1.31195	-0.60309
	11	-0.0089		1.44934	-0.39577
	12	-0.00866		1.5884	-0.11546
	13	-0.00833		1.72915	-0.90489
	14	-0.00792		1.87161	-0.13953
	15	-0.00738		2.0158	-0.09632
	16	-0.00674		2.16174	-0.06294
	17	-0.00611		2.30946	-0.77794
	18	-0.00555		2.45896	0.21627
	19	-0.00503		2.61029	-0.08309
	20	-0.00455		2.76345	0.02738
	21	-0.00407		2.91847	-0.54401
	22	-0.00355		3.07537	-0.11665
	23	-0.003		3.23418	-0.74234
	24	-0.00245		3.39492	0.38389
	25	-0.00191
	26	-0.00139
	27	-0.000999166
	28	-0.000714627
	29	-0.000425995
	30	-5.09379e-05
	31	0.000455325
	32	0.00114
	33	0.00196
	34	0.00281
	35	0.00358
	36	0.00423
	37	0.00479
	38	0.00526
	39	0.00563
	40	0.00584
	41	0.00591
	42	0.0059
	43	0.00578
	44	0.00549
	45	0.00498
	46	0.00426
	47	0.00336
	48	0.00232
	49	0.00114
	50	-0.000137285
	51	-0.00145
	52	-0.00273
	53	-0.00389
	54	-0.00493
	55	-0.00583
	56	-0.00656
	57	-0.00692
	58	-0.00706
	59	-0.00705
	60	-0.00695
	61	-0.00683
	62	-0.00675
	63	-0.00672
	64	-0.0067
	65	-0.00663
	66	-0.00648
	67	-0.00629
	68	-0.00608
	69	-0.00587
	70	-0.00566
	71	-0.0055
	72	-0.00542
	73	-0.00543
	74	-0.00545
	75	-0.00537
	76	-0.00517
	77	-0.00482
	78	-0.00437
	79	-0.00388
	80	-0.00341
	81	-0.00304
	82	-0.00279
	83	-0.00269
	84	-0.00278
	85	-0.00306
	86	-0.00348
	87	-0.00398
	88	-0.00454
	89	-0.00519
	90	-0.00594
	91	-0.00676
	92	-0.00758
	93	-0.00827
	94	-0.00877
	95	-0.00912
	96	-0.00939
	97	-0.00967
	98	-0.00995
	99	-0.01014
	100	-0.01017
	101	-0.01003
	102	-0.00977
	103	-0.00948
	104	-0.00915
	105	-0.00878
	106	-0.00838
	107	-0.00802
	108	-0.00784
	109	-0.00789
	110	-0.00808
	111	-0.00827
	112	-0.00836
	113	-0.00835
	114	-0.00828
	115	-0.00825
	116	-0.00823
	117	-0.0081
	118	-0.0078
	119	-0.0073
	120	-0.00669
	121	-0.00613
	122	-0.00569
	123	-0.0053
	124	-0.00486
	125	-0.00433
	126	-0.00376
	127	-0.00324
	128	-0.00287
	129	-0.00262
	130	-0.00247
	131	-0.00239
	132	-0.00241
	133	-0.00252
	134	-0.0027
	135	-0.00284
	136	-0.00282
	137	-0.00259
	138	-0.00225
	139	-0.00194
	140	-0.00168
	141	-0.00142
	142	-0.00107
	143	-0.000581439
	144	1.83159e-06
	145	0.000624118
	146	0.00119
	147	0.00169
	148	0.00216
	149	0.00259
	150	0.00295
	151	0.00324
	152	0.00352
	153	0.00386
	154	0.00423
	155	0.00453
	156	0.00469
	157	0.00472
	158	0.00467
	159	0.00458
	160	0.00451
	161	0.00453
	162	0.00467
	163	0.00487
	164	0.00507
	165	0.00523
	166	0.00529
	167	0.00521
	168	0.00506
	169	0.00489
	170	0.00477
	171	0.00466
	172	0.00451
	173	0.00427
	174	0.00403
	175	0.00384
	176	0.00368
	177	0.0035
	178	0.00325
	179	0.00287
	180	0.00239
	181	0.00187
	182	0.00131
	183	0.000730285
	184	0.000151441
	185	-0.000390147
	186	-0.000817741
	187	-0.00106
	188	-0.00113
	189	-0.00113
	190	-0.00116
	191	-0.00122
	192	-0.00131
	193	-0.00145
	194	-0.0016
	195	-0.00172
	196	-0.00168
	197	-0.00142
	198	-0.00101
	199	-0.000524231
	200	-2.84217e-14
	201	-1.13739e-05
	202	-6.67764e-05
	203	-0.000186123
	204	-0.000347293
	205	-0.000534048
	206	-0.000729868
	207	-0.00083131
	208	-0.000729677
	209	-0.000395368
	210	6.65083e-05
	211	0.000466476
	212	0.000696478
	213	0.00075709
	214	0.000677202
	215	0.000459364
	216	0.000158481
	217	-0.000152023
	218	-0.00041749
	219	-0.000665182
	220	-0.000956489
	221	-0.00135
	222	-0.00194
	223	-0.00273
	224	-0.00367
	225	-0.00466
	226	-0.0056
	227	-0.00648
	228	-0.0073
	229	-0.00804
	230	-0.00869
	231	-0.00927
	232	-0.00924
	233	-0.00923
	234	-0.00922
	235	-0.00918
	236	-0.00911
	237	-0.00905
	238	-0.00912
	239	-0.00935
	240	-0.00969
	241	-0.01002
	242	-0.01028
	243	-0.01051
	244	-0.01075
	245	-0.01107
	246	-0.01152
	247	-0.01208
	248	-0.01274
	249	-0.0134
	250	-0.01403
	251	-0.01457
	252	-0.01496
	253	-0.01514
	254	-0.01509
	255	-0.01491
	256	-0.01478
	257	-0.0148
	258	-0.01493
	259	-0.01505
	260	-0.01509
	261	-0.015
	262	-0.0148
	263	-0.01454
	264	-0.01424
	265	-0.01389
	266	-0.01353
	267	-0.01322
	268	-0.01299
	269	-0.01279
	270	-0.0126
	271	-0.01234
	272	-0.01196
	273	-0.01149
	274	-0.01098
	275	-0.01043
	276	-0.00985
	277	-0.00927
	278	-0.0087
	279	-0.00816
	280	-0.00767
	281	-0.00713
	282	-0.0065
	283	-0.00579
	284	-0.0051
	285	-0.00453
	286	-0.00414
	287	-0.00392
	288	-0.00379
	289	-0.00374
	290	-0.00377
	291	-0.0038
	292	-0.0038
	293	-0.0038
	294	-0.00383
	295	-0.00395
	296	-0.00419
	297	-0.00454
	298	-0.00493
	299	-0.00527
	300	-0.00555
	301	-0.00577
	302	-0.00593
	303	-0.00604
	304	-0.00609
	305	-0.00607
	306	-0.00603
	307	-0.00603
	308	-0.00609
	309	-0.0062
	310	-0.00634
	311	-0.00642
	312	-0.00635
	313	-0.00612
	314	-0.00584
	315	-0.0056
	316	-0.00546
	317	-0.00542
	318	-0.00544
	319	-0.00546
	320	-0.00542
	321	-0.00524
	322	-0.00491
	323	-0.00451
	324	-0.00411
	325	-0.00378
	326	-0.00365
	327	-0.00376
	328	-0.00404
	329	-0.00437
	330	-0.00455
	331	-0.00442
	332	-0.00389
	333	-0.00325
	334	-0.00258
	335	-0.002
	336	-0.00159
	337	-0.00136
	338	-0.00121
	339	-0.00102
	340	-0.000733473
	341	-0.000346709
	342	6.84697e-05
	343	0.000413829
	344	0.000626345
	345	0.000706738
	346	0.000735473
	347	0.000776626
	348	0.000832335
	349	0.000887171
	350	0.000924291
	351	0.00094666
	352	0.000920708
	353	0.000854965
	354	0.000817663
	355	0.000901877
	356	0.00119
	357	0.00171
	358	0.00232
	359	0.00296
	360	0.00356
	361	0.0041
	362	0.00455
	363	0.00493
	364	0.00519
	365	0.00539
	366	0.00557
	367	0.00578
	368	0.00599
	369	0.00619
	370	0.00633
	371	0.00639
	372	0.00638
	373	0.00633
	374	0.00629
	375	0.00626
	376	0.00619
	377	0.00602
	378	0.00573
	379	0.0054
	380	0.00505
	381	0.00472
	382	0.00444
	383	0.00424
	384	0.00408
	385	0.00391
	386	0.00375
	387	0.00358
	388	0.00337
	389	0.00309
	390	0.00274
	391	0.00232
	392	0.0019
	393	0.00156
	394	0.00124
	395	0.000852736
	396	0.000346088
	397	-0.000324654
	398	-0.00116
	399	-0.00212
	400	-0.00314
	401	-0.00417
	402	-0.00509
	403	-0.00586
	404	-0.00643
	405	-0.0068
	406	-0.00756
	407	-0.00934
	408	-0.01084
	409	-0.01207
	410	-0.01302
	411	-0.01373
	412	-0.01419
	413	-0.01443
	414	-0.01445
	415	-0.01429
	416	-0.01401
	417	-0.01372
	418	-0.01345
	419	-0.01316
	420	-0.01288
	421	-0.0127
	422	-0.01272
	423	-0.01293
	424	-0.01328
	425	-0.01371
	426	-0.01417
	427	-0.0146
	428	-0.01495
	429	-0.01529
	430	-0.01571
	431	-0.01631
	432	-0.01748
	433	-0.02022
	434	-0.02573
	435	-0.03499
	436	-0.04818
	437	-0.06487
	438	-0.08477
	439	-0.10608
	440	-0.12798
	441	-0.14992
	442	-0.17164
	443	-0.19295
	444	-0.21368
	445	-0.2337
	446	-0.25278
	447	-0.27039
	448	-0.28548
	449	-0.2968
	450	-0.30341
	451	-0.30512
	452	-0.30253
	453	-0.29665
	454	-0.28854
	455	-0.2791
	456	-0.26896
	457	-0.25853
	458	-0.24807
	459	-0.23775
	460	-0.22776
	461	-0.21828
	462	-0.20949
	463	-0.20147
	464	-0.19422
	465	-0.18768
	466	-0.18176
	467	-0.17646
	468	-0.17185
	469	-0.16476
	470	-0.15804
	471	-0.15183
	472	-0.14607
	473	-0.14071
	474	-0.13566
	475	-0.13083
	476	-0.12613
	477	-0.12154
	478	-0.1171
	479	-0.11286
	480	-0.10888
	481	-0.10521
	482	-0.10175
	483	-0.09838
	484	-0.09505
	485	-0.09184
	486	-0.08875
	487	-0.08576
	488	-0.08291
	489	-0.08023
	490	-0.07773
	491	-0.07541
	492	-0.0733
	493	-0.07138
	494	-0.06963
	495	-0.06801
	496	-0.06646
	497	-0.06496
	498	-0.06352
	499	-0.06218
	500	-0.06094
	501	-0.05977
	502	-0.05861
	503	-0.05741
	504	-0.05618
	505	-0.05498
	506	-0.0538
	507	-0.05255
	508	-0.05115
	509	-0.04958
	510	-0.04788
	511	-0.04613
	512	-0.04441
	513	-0.04272
	514	-0.04102
	515	-0.03929
	516	-0.03759
	517	-0.036
	518	-0.03455
	519	-0.03318
	520	-0.03182
	521	-0.03042
	522	-0.02902
	523	-0.02762
	524	-0.02624
	525	-0.02486
	526	-0.02348
	527	-0.02216
	528	-0.02092
	529	-0.01976
	530	-0.01871
	531	-0.01774
	532	-0.01676
	533	-0.01576
	534	-0.01474
	535	-0.01376
	536	-0.01286
	537	-0.01225
	538	-0.01226
	539	-0.01232
	540	-0.01243
	541	-0.01253
	542	-0.01258
	543	-0.01253
	544	-0.01236
	545	-0.01205
	546	-0.01165
	547	-0.01123
	548	-0.01082
	549	-0.01033
	550	-0.00969
	551	-0.00892
	552	-0.00809
	553	-0.00728
	554	-0.00657
	555	-0.00598
	556	-0.00548
	557	-0.00505
	558	-0.00468
	559	-0.0044
	560	-0.00415
	561	-0.0039
	562	-0.00358
	563	-0.00322
	564	-0.00292
	565	-0.00276
	566	-0.00275
	567	-0.00279
	568	-0.00279
	569	-0.0027
	570	-0.00255
	571	-0.00238
	572	-0.00221
	573	-0.00206
	574	-0.00197
	575	-0.00196
	576	-0.00198
	577	-0.00201
	578	-0.00203
	579	-0.00205
	580	-0.00208
	581	-0.00215
	582	-0.00232
	583	-0.00266
	584	-0.00309
	585	-0.00349
	586	-0.0038
	587	-0.00401
	588	-0.0041
	589	-0.00405
	590	-0.0039
	591	-0.00377
	592	-0.00369
	593	-0.00364
	594	-0.0036
	595	-0.00353
	596	-0.0034
	597	-0.00319
	598	-0.00286
	599	-0.00243
	600	-0.00199
	601	-0.00159
	602	-0.00129
	603	-0.00111
	604	-0.001
	605	-0.000924964
	606	-0.000821508
	607	-0.000672511
	608	-0.000541593
	609	-0.00049345
	610	-0.000535383
	611	-0.000601426
	612	-0.000620191
	613	-0.000611248
	614	-0.000632251
	615	-0.00069797
	616	-0.000812281
	617	-0.000975402
	618	-0.00116
	619	-0.00135
	620	-0.0015
	621	-0.0016
	622	-0.00168
	623	-0.00168
	624	-0.00155
	625	-0.00129
	626	-0.000998759
	627	-0.00074668
	628	-0.000562631
	629	-0.000410609
	630	-0.000242737
	631	-5.68434e-14
	632	0.000170454
	633	0.000501987
	634	0.000861366
	635	0.00112
	636	0.00121
	637	0.00116
	638	0.000937657
	639	0.000528643
	640	2.10321e-12
	641	-0.000366611
	642	-0.00079303
	643	-0.00125
	644	-0.0017
	645	-0.00222
	646	-0.00288
	647	-0.00369
	648	-0.00462
	649	-0.0055
	650	-0.00631
	651	-0.0076
	652	-0.01083
	653	-0.01812
	654	-0.03142
	655	-0.05181
	656	-0.07905
	657	-0.11178
	658	-0.14811
	659	-0.1863
	660	-0.22495
	661	-0.26315
	662	-0.30046
	663	-0.33666
	664	-0.37159
	665	-0.40496
	666	-0.43594
	667	-0.46283
	668	-0.48336
	669	-0.49557
	670	-0.49853
	671	-0.49265
	672	-0.47944
	673	-0.46091
	674	-0.43893
	675	-0.41495
	676	-0.38998
	677	-0.36463
	678	-0.33931
	679	-0.31433
	680	-0.29005
	681	-0.26688
	682	-0.24521
	683	-0.22529
	684	-0.20716
	685	-0.19068
	686	-0.17566
	687	-0.16191
	688	-0.14936
	689	-0.13801
	690	-0.12781
	691	-0.11864
	692	-0.11027
	693	-0.10256
	694	-0.09542
	695	-0.0887
	696	-0.08229
	697	-0.07609
	698	-0.07005
	699	-0.06412
	700	-0.05834
	701	-0.05277
	702	-0.04745
	703	-0.04239
	704	-0.03755
	705	-0.03291
	706	-0.02852
	707	-0.02443
	708	-0.0207
	709	-0.01736
	710	-0.01445
	711	-0.01193
	712	-0.0097
	713	-0.00771
	714	-0.00597
	715	-0.00453
	716	-0.00343
	717	-0.00266
	718	-0.00213
	719	-0.00165
	720	-0.00109
	721	-0.000532196
	722	-0.000128929
	723	1.13687e-13
	724	-0.000197389
	725	-0.000472767
	726	-0.000652601
	727	-0.000639591
	728	-0.000441355
	729	-0.000110049
	730	0.000318367
	731	0.000811497
	732	0.00133
	733	0.00182
	734	0.00218
	735	0.00235
	736	0.00239
	737	0.00243
	738	0.00262
	739	0.00304
	740	0.00357
	741	0.004
	742	0.0042
	743	0.00416
	744	0.00398
	745	0.00378
	746	0.00366
	747	0.00365
	748	0.00367
	749	0.00366
	750	0.00364
	751	0.00371
	752	0.00395
	753	0.00431
	754	0.00463
	755	0.00483
	756	0.00493
	757	0.00497
	758	0.00502
	759	0.00506
	760	0.00508
	761	0.00508
	762	0.00512
	763	0.0052
	764	0.00529
	765	0.00535
	766	0.00531
	767	0.00511
	768	0.0048
	769	0.00453
	770	0.0044
	771	0.0045
	772	0.00475
	773	0.005
	774	0.00516
	775	0.00522
	776	0.00517
	777	0.0051
	778	0.00509
	779	0.00511
	780	0.00512
	781	0.00506
	782	0.00496
	783	0.00484
	784	0.00474
	785	0.00459
	786	0.00434
	787	0.00398
	788	0.00362
	789	0.00336
	790	0.00314
	791	0.0029
	792	0.0026
	793	0.00224
	794	0.00189
	795	0.00158
	796	0.00135
	797	0.00118
	798	0.00101
	799	0.000785099
	800	0.00048751
	801	0.000187102
	802	-3.95957e-05
	803	-0.000197019
	804	-0.000299587
	805	-0.000293469
	806	-0.000168242
	807	-1.26913e-05
	808	9.47663e-05
	809	0.000138874
	810	0.000158137
	811	0.000235131
	812	0.00040018
	813	0.000593245
	814	0.000798374
	815	0.00103
	816	0.00126
	817	0.00146
	818	0.00164
	819	0.00184
	820	0.00202
	821	0.00217
	822	0.00235
	823	0.00262
	824	0.00297
	825	0.00336
	826	0.00368
	827	0.00393
	828	0.00412
	829	0.00422
	830	0.00422
	831	0.00412
	832	0.00395
	833	0.00368
	834	0.00331
	835	0.00288
	836	0.00246
	837	0.00214
	838	0.00198
	839	0.00193
	840	0.00191
	841	0.00184
	842	0.0017
	843	0.00157
	844	0.00161
	845	0.00188
	846	0.00234
	847	0.00286
	848	0.00332
	849	0.0037
	850	0.00401
	851	0.00421
	852	0.0042
	853	0.00393
	854	0.00345
	855	0.00285
	856	0.00223
	857	0.00166
	858	0.00116
	859	0.000640943
	860	-1.42109e-13
	861	-0.000273592
	862	-0.000563696
	863	-0.000791799
	864	-0.000964492
	865	-0.00111
	866	-0.00124
	867	-0.00134
	868	-0.00134
	869	-0.0012
	870	-0.00102
	871	-0.0013
	872	-0.00342
	873	-0.00941
	874	-0.02117
	875	-0.03974
	876	-0.06506
	877	-0.096
	878	-0.13085
	879	-0.16788
	880	-0.20571
	881	-0.24342
	882	-0.28047
	883	-0.31655
	884	-0.35139
	885	-0.38463
	886	-0.41548
	887	-0.44249
	888	-0.4636
	889	-0.47688
	890	-0.48124
	891	-0.4768
	892	-0.46482
	893	-0.4472
	894	-0.42585
	895	-0.4023
	896	-0.37759
	897	-0.35235
	898	-0.32703
	899	-0.3021
	900	-0.27797
	901	-0.25499
	902	-0.23339
	903	-0.21327
	904	-0.1947
	905	-0.17774
	906	-0.16238
	907	-0.14852
	908	-0.13599
	909	-0.12461
	910	-0.11428
	911	-0.1049
	912	-0.09638
	913	-0.0886
	914	-0.08143
	915	-0.0748
	916	-0.06865
	917	-0.06293
	918	-0.05762
	919	-0.05268
	920	-0.04799
	921	-0.04349
	922	-0.03915
	923	-0.03502
	924	-0.03109
	925	-0.02737
	926	-0.02389
	927	-0.02074
	928	-0.01795
	929	-0.01551
	930	-0.01339
	931	-0.01154
	932	-0.00991
	933	-0.00847
	934	-0.00721
	935	-0.0062
	936	-0.00554
	937	-0.00521
	938	-0.0052
	939	-0.00543
	940	-0.00584
	941	-0.00636
	942	-0.00693
	943	-0.00747
	944	-0.00797
	945	-0.00842
	946	-0.00887
	947	-0.00939
	948	-0.00994
	949	-0.01053
	950	-0.01111
	951	-0.01159
	952	-0.01195
	953	-0.01224
	954	-0.01248
	955	-0.0127
	956	-0.01286
	957	-0.01295
	958	-0.01303
	959	-0.01313
	960	-0.0132
	961	-0.0132
	962	-0.01312
	963	-0.01301
	964	-0.01288
	965	-0.01268
	966	-0.01236
	967	-0.01189
	968	-0.01182
	969	-0.01191
	970	-0.01192
	971	-0.0119
	972	-0.01186
	973	-0.01174
	974	-0.01146
	975	-0.01104
	976	-0.01045
	977	-0.00969
	978	-0.0088
	979	-0.00785
	980	-0.00695
	981	-0.0061
	982	-0.0053
	983	-0.00454
	984	-0.00381
	985	-0.00306
	986	-0.00232
	987	-0.0016
	988	-0.000948528
	989	-0.000366949
	990	0.000162592
	991	0.000651715
	992	0.00109
	993	0.00146
	994	0.0018
	995	0.00211
	996	0.00237
	997	0.00248
	998	0.00238
	999	0.0021
	1000	0.00166
	1001	0.00115
	1002	0.000603448
	1003	-8.2423e-13
	1004	-0.000221047
	1005	-0.000600829
	1006	-0.00114
	1007	-0.00178
	1008	-0.00244
	1009	-0.00309
	1010	-0.00372
	1011	-0.00431
	1012	-0.0048
	1013	-0.0052
	1014	-0.00553
	1015	-0.00581
	1016	-0.00608
	1017	-0.00635
	1018	-0.00668
	1019	-0.00701
	1020	-0.00726
	1021	-0.00743
	1022	-0.00759
	1023	-0.00778
	1024	-0.00804
	1025	-0.00843
	1026	-0.00899
	1027	-0.00977
	1028	-0.01067
	1029	-0.01161
	1030	-0.01253
	1031	-0.01337
	1032	-0.01407
	1033	-0.01461
	1034	-0.0151
	1035	-0.0157
	1036	-0.01648
	1037	-0.01738
	1038	-0.01836
	1039	-0.01934
	1040	-0.02023
	1041	-0.02091
	1042	-0.02134
	1043	-0.02157
	1044	-0.02168
	1045	-0.02177
	1046	-0.02197
	1047	-0.02229
	1048	-0.02265
	1049	-0.02295
	1050	-0.02302
	1051	-0.02284
	1052	-0.02244
	1053	-0.0219
	1054	-0.02128
	1055	-0.02067
	1056	-0.02009
	1057	-0.01952
	1058	-0.01893
	1059	-0.0183
	1060	-0.01758
	1061	-0.01676
	1062	-0.01583
	1063	-0.01481
	1064	-0.01368
	1065	-0.01244
	1066	-0.01119
	1067	-0.01
	1068	-0.0089
	1069	-0.0079
	1070	-0.00698
	1071	-0.00613
	1072	-0.00534
	1073	-0.0046
	1074	-0.00387
	1075	-0.00307
	1076	-0.00225
	1077	-0.00148
	1078	-0.000795731
	1079	-0.0002927
	1080	7.67386e-13
	1081	0.000200522
	1082	0.000461199
	1083	0.000872037
	1084	0.00143
	1085	0.00204
	1086	0.00261
	1087	0.00309
	1088	0.00342
	1089	0.00356
	1090	0.00345
	1091	0.00279
	1092	0.000640187
	1093	-0.00462
	1094	-0.01463
	1095	-0.03045
	1096	-0.05229
	1097	-0.07951
	1098	-0.11084
	1099	-0.14482
	1100	-0.18017
	1101	-0.21594
	1102	-0.25143
	1103	-0.28616
	1104	-0.31979
	1105	-0.35201
	1106	-0.38225
	1107	-0.40927
	1108	-0.43135
	1109	-0.44678
	1110	-0.45454
	1111	-0.45459
	1112	-0.44773
	1113	-0.43535
	1114	-0.41902
	1115	-0.4001
	1116	-0.37964
	1117	-0.35843
	1118	-0.33704
	1119	-0.31586
	1120	-0.29522
	1121	-0.27539
	1122	-0.25659
	1123	-0.23904
	1124	-0.2229
	1125	-0.20814
	1126	-0.19462
	1127	-0.18215
	1128	-0.17062
	1129	-0.15992
	1130	-0.14997
	1131	-0.14068
	1132	-0.13197
	1133	-0.12372
	1134	-0.11579
	1135	-0.10814
	1136	-0.10076
	1137	-0.09368
	1138	-0.08693
	1139	-0.08041
	1140	-0.07406
	1141	-0.0679
	1142	-0.06193
	1143	-0.05624
	1144	-0.05082
	1145	-0.0457
	1146	-0.04094
	1147	-0.0366
	1148	-0.03275
	1149	-0.02938
	1150	-0.02646
	1151	-0.02393
	1152	-0.02173
	1153	-0.01979
	1154	-0.01814
	1155	-0.01682
	1156	-0.01589
	1157	-0.01536
	1158	-0.01515
	1159	-0.0152
	1160	-0.01541
	1161	-0.01565
	1162	-0.01582
	1163	-0.01589
	1164	-0.01582
	1165	-0.01567
	1166	-0.01554
	1167	-0.01554
	1168	-0.01563
	1169	-0.01568
	1170	-0.01563
	1171	-0.01549
	1172	-0.0153
	1173	-0.01506
	1174	-0.01478
	1175	-0.01449
	1176	-0.01422
	1177	-0.01392
	1178	-0.0136
	1179	-0.01324
	1180	-0.01287
	1181	-0.01246
	1182	-0.012
	1183	-0.01151
	1184	-0.01109
	1185	-0.01074
	1186	-0.01036
	1187	-0.00991
	1188	-0.00943
	1189	-0.009
	1190	-0.00864
	1191	-0.00835
	1192	-0.00813
	1193	-0.00795
	1194	-0.00789
	1195	-0.00796
	1196	-0.00806
	1197	-0.00809
	1198	-0.00804
	1199	-0.00789
	1200	-0.00765
	1201	-0.00738
	1202	-0.00708
	1203	-0.00678
	1204	-0.00646
	1205	-0.00605
	1206	-0.00551
	1207	-0.00489
	1208	-0.00425
	1209	-0.00362
	1210	-0.00298
	1211	-0.00233
	1212	-0.00167
	1213	-0.00104
	1214	-0.000504787
	1215	-0.000126574
	1216	2.84217e-14
	1217	-0.00023718
	1218	-0.000572738
	1219	-0.000900748
	1220	-0.00115
	1221	-0.00131
	1222	-0.00141
	1223	-0.00149
	1224	-0.0016
	1225	-0.00177
	1226	-0.00207
	1227	-0.0025
	1228	-0.00293
	1229	-0.00323
	1230	-0.0033
	1231	-0.00309
	1232	-0.00268
	1233	-0.00219
	1234	-0.00178
	1235	-0.00151
	1236	-0.0014
	1237	-0.0013
	1238	-0.00107
	1239	-0.000660863
	1240	-0.000149537
	1241	0.000404385
	1242	0.000918776
	1243	0.00132
	1244	0.00155
	1245	0.00161
	1246	0.00156
	1247	0.00145
	1248	0.00131
	1249	0.00117
	1250	0.00104
	1251	0.000888381
	1252	0.000618495
	1253	0.000130443
	1254	-0.000538119
	1255	-0.00124
	1256	-0.00186
	1257	-0.00235
	1258	-0.00267
	1259	-0.00282
	1260	-0.00281
	1261	-0.00267
	1262	-0.00241
	1263	-0.00205
	1264	-0.00162
	1265	-0.00111
	1266	-0.000527822
	1267	0.000131677
	1268	0.000885107
	1269	0.0017
	1270	0.00248
	1271	0.00315
	1272	0.00369
	1273	0.00411
	1274	0.00441
	1275	0.00465
	1276	0.00485
	1277	0.00499
	1278	0.00507
	1279	0.00511
	1280	0.00507
	1281	0.00494
	1282	0.00475
	1283	0.00451
	1284	0.00423
	1285	0.00398
	1286	0.00387
	1287	0.00393
	1288	0.0041
	1289	0.00427
	1290	0.00433
	1291	0.00423
	1292	0.00398
	1293	0.00363
	1294	0.00321
	1295	0.00273
	1296	0.00223
	1297	0.00168
	1298	0.00108
	1299	0.000499836
	1300	4.54747e-13
	1301	-0.000283752
	1302	-0.00059785
	1303	-0.000943012
	1304	-0.00131
	1305	-0.00171
	1306	-0.00212
	1307	-0.00248
	1308	-0.00276
	1309	-0.00295
	1310	-0.00317
	1311	-0.0038
	1312	-0.00569
	1313	-0.01017
	1314	-0.01874
	1315	-0.03243
	1316	-0.05143
	1317	-0.07512
	1318	-0.10247
	1319	-0.1324
	1320	-0.16392
	1321	-0.19624
	1322	-0.22883
	1323	-0.26128
	1324	-0.29319
	1325	-0.3241
	1326	-0.3534
	1327	-0.38003
	1328	-0.40252
	1329	-0.41933
	1330	-0.42945
	1331	-0.43271
	1332	-0.4298
	1333	-0.42187
	1334	-0.41012
	1335	-0.39555
	1336	-0.379
	1337	-0.36112
	1338	-0.34244
	1339	-0.32344
	1340	-0.3045
	1341	-0.28595
	1342	-0.26803
	1343	-0.25089
	1344	-0.23466
	1345	-0.21947
	1346	-0.20538
	1347	-0.19228
	1348	-0.18001
	1349	-0.16844
	1350	-0.1575
	1351	-0.14712
	1352	-0.1373
	1353	-0.12796
	1354	-0.11903
	1355	-0.11048
	1356	-0.10234
	1357	-0.09465
	1358	-0.08748
	1359	-0.08083
	1360	-0.07464
	1361	-0.0688
	1362	-0.0633
	1363	-0.05818
	1364	-0.05346
	1365	-0.04917
	1366	-0.04532
	1367	-0.04185
	1368	-0.03875
	1369	-0.03603
	1370	-0.03365
	1371	-0.03154
	1372	-0.02966
	1373	-0.02796
	1374	-0.02643
	1375	-0.02509
	1376	-0.02397
	1377	-0.02304
	1378	-0.02221
	1379	-0.02144
	1380	-0.02071
	1381	-0.02002
	1382	-0.01941
	1383	-0.01886
	1384	-0.01835
	1385	-0.0179
	1386	-0.01749
	1387	-0.01707
	1388	-0.01655
	1389	-0.01587
	1390	-0.01498
	1391	-0.01394
	1392	-0.01283
	1393	-0.01169
	1394	-0.01055
	1395	-0.00949
	1396	-0.00852
	1397	-0.00756
	1398	-0.00659
	1399	-0.00563
	1400	-0.0047
	1401	-0.00378
	1402	-0.00286
	1403	-0.00201
	1404	-0.00127
	1405	-0.000659724
	1406	-0.000208878
	1407	3.27123e-05
	1408	8.39732e-05
	1409	-8.52651e-14
	1410	-7.50315e-05
	1411	-9.07038e-05
	1412	-2.65262e-05
	1413	0.000104757
	1414	0.000309415
	1415	0.000550719
	1416	0.000720066
	1417	0.000739862
	1418	0.00060427
	1419	0.00034624
	1420	3.51583e-05
	1421	-0.00022511
	1422	-0.000299185
	1423	-0.000149814
	1424	0.000166711
	1425	0.000543338
	1426	0.000834954
	1427	0.000902512
	1428	0.000707621
	1429	0.000336669
	1430	-6.59154e-05
	1431	-0.000326388
	1432	-0.000383681
	1433	-0.000274215
	1434	-5.89466e-05
	1435	0.00017438
	1436	0.00033098
	1437	0.000346838
	1438	0.00019429
	1439	-9.77079e-05
	1440	-0.000463828
	1441	-0.000810477
	1442	-0.00105
	1443	-0.00112
	1444	-0.00108
	1445	-0.00101
	1446	-0.00101
	1447	-0.00111
	1448	-0.00131
	1449	-0.00156
	1450	-0.00182
	1451	-0.002
	1452	-0.00211
	1453	-0.00218
	1454	-0.0022
	1455	-0.00212
	1456	-0.00197
	1457	-0.0018
	1458	-0.00172
	1459	-0.00179
	1460	-0.00199
	1461	-0.00222
	1462	-0.00237
	1463	-0.00234
	1464	-0.00216
	1465	-0.00194
	1466	-0.00178
	1467	-0.00173
	1468	-0.0017
	1469	-0.0016
	1470	-0.00143
	1471	-0.00126
	1472	-0.00112
	1473	-0.000984304
	1474	-0.000829225
	1475	-0.000635212
	1476	-0.000434432
	1477	-0.000317971
	1478	-0.000340738
	1479	-0.000477013
	1480	-0.000637657
	1481	-0.000727234
	1482	-0.000671622
	1483	-0.000502436
	1484	-0.000284059
	1485	-6.46294e-05
	1486	0.000176365
	1487	0.000470612
	1488	0.000810168
	1489	0.00115
	1490	0.00147
	1491	0.00171
	1492	0.00185
	1493	0.00188
	1494	0.00186
	1495	0.00183
	1496	0.00183
	1497	0.00179
	1498	0.00162
	1499	0.00112
	1500	0.000581807
	1501	3.9102e-05
	1502	-0.000447647
	1503	-0.000886337
	1504	-0.00127
	1505	-0.00159
	1506	-0.00185
	1507	-0.00205
	1508	-0.00221
	1509	-0.00236
	1510	-0.00248
	1511	-0.00263
	1512	-0.00282
	1513	-0.00304
	1514	-0.00335
	1515	-0.00378
	1516	-0.00434
	1517	-0.00502
	1518	-0.00571
	1519	-0.00638
	1520	-0.00698
	1521	-0.00753
	1522	-0.008
	1523	-0.00841
	1524	-0.00885
	1525	-0.00936
	1526	-0.00987
	1527	-0.0103
	1528	-0.01061
	1529	-0.01076
	1530	-0.01079
	1531	-0.01098
	1532	-0.01205
	1533	-0.01512
	1534	-0.02138
	1535	-0.03172
	1536	-0.04645
	1537	-0.06523
	1538	-0.08723
	1539	-0.1114
	1540	-0.13685
	1541	-0.16297
	1542	-0.18935
	1543	-0.21568
	1544	-0.24176
	1545	-0.26739
	1546	-0.29203
	1547	-0.31475
	1548	-0.33421
	1549	-0.34904
	1550	-0.35858
	1551	-0.36261
	1552	-0.36151
	1553	-0.35612
	1554	-0.34747
	1555	-0.33651
	1556	-0.324
	1557	-0.3105
	1558	-0.2964
	1559	-0.28197
	1560	-0.26746
	1561	-0.25321
	1562	-0.23949
	1563	-0.22654
	1564	-0.21446
	1565	-0.20323
	1566	-0.19277
	1567	-0.183
	1568	-0.17388
	1569	-0.16542
	1570	-0.15756
	1571	-0.15022
	1572	-0.14332
	1573	-0.13681
	1574	-0.13067
	1575	-0.12484
	1576	-0.11923
	1577	-0.1138
	1578	-0.10855
	1579	-0.10346
	1580	-0.0985
	1581	-0.09364
	1582	-0.08886
	1583	-0.08416
	1584	-0.07961
	1585	-0.07523
	1586	-0.07111
	1587	-0.0673
	1588	-0.06379
	1589	-0.06051
	1590	-0.05745
	1591	-0.05461
	1592	-0.05197
	1593	-0.04949
	1594	-0.04714
	1595	-0.04497
	1596	-0.04306
	1597	-0.04141
	1598	-0.04
	1599	-0.03878
	1600	-0.03772
	1601	-0.03679
	1602	-0.03592
	1603	-0.03506
	1604	-0.03421
	1605	-0.03335
	1606	-0.03244
	1607	-0.03151
	1608	-0.03056
	1609	-0.02955
	1610	-0.02844
	1611	-0.02725
	1612	-0.02604
	1613	-0.02483
	1614	-0.02357
	1615	-0.02222
	1616	-0.02076
	1617	-0.01922
	1618	-0.01769
	1619	-0.0162
	1620	-0.01478
	1621	-0.01348
	1622	-0.01232
	1623	-0.01124
	1624	-0.01021
	1625	-0.00927
	1626	-0.00843
	1627	-0.0077
	1628	-0.00707
	1629	-0.00659
	1630	-0.00631
	1631	-0.00623
	1632	-0.00632
	1633	-0.0065
	1634	-0.00679
	1635	-0.00713
	1636	-0.00743
	1637	-0.00764
	1638	-0.00782
	1639	-0.008
	1640	-0.00813
	1641	-0.00813
	1642	-0.00797
	1643	-0.00767
	1644	-0.00724
	1645	-0.00666
	1646	-0.00592
	1647	-0.00503
	1648	-0.00394
	1649	-0.00271
	1650	-0.00152
	1651	-0.000451798
	1652	0.000480495
	1653	0.00131
	1654	0.00204
	1655	0.00259
	1656	0.00289
	1657	0.00294
	1658	0.00284
	1659	0.00264
	1660	0.00237
	1661	0.002
	1662	0.00148
	1663	0.000804315
	1664	3.7483e-05
	1665	-0.000743445
	1666	-0.00148
	1667	-0.00216
	1668	-0.00287
	1669	-0.00361
	1670	-0.00432
	1671	-0.00492
	1672	-0.00543
	1673	-0.00589
	1674	-0.00639
	1675	-0.00698
	1676	-0.00762
	1677	-0.00828
	1678	-0.00891
	1679	-0.00943
	1680	-0.00981
	1681	-0.01006
	1682	-0.01021
	1683	-0.01027
	1684	-0.01026
	1685	-0.01023
	1686	-0.01023
	1687	-0.01026
	1688	-0.01032
	1689	-0.01032
	1690	-0.01018
	1691	-0.00988
	1692	-0.00945
	1693	-0.00893
	1694	-0.00835
	1695	-0.00781
	1696	-0.00736
	1697	-0.007
	1698	-0.00669
	1699	-0.00642
	1700	-0.00616
	1701	-0.00587
	1702	-0.00551
	1703	-0.00505
	1704	-0.00452
	1705	-0.00401
	1706	-0.00355
	1707	-0.0032
	1708	-0.00296
	1709	-0.00278
	1710	-0.00256
	1711	-0.0022
	1712	-0.00167
	1713	-0.00103
	1714	-0.000403741
	1715	0.000138022
	1716	0.00060956
	1717	0.00106
	1718	0.00154
	1719	0.00203
	1720	0.00251
	1721	0.00298
	1722	0.0035
	1723	0.0041
	1724	0.00471
	1725	0.00516
	1726	0.00533
	1727	0.00521
	1728	0.00494
	1729	0.00474
	1730	0.00465
	1731	0.00462
	1732	0.00452
	1733	0.00425
	1734	0.00382
	1735	0.00328
	1736	0.00266
	1737	0.002
	1738	0.0013
	1739	0.000604177
	1740	1.7053e-13
	1741	-0.000604802
	1742	-0.00117
	1743	-0.00184
	1744	-0.00273
	1745	-0.00383
	1746	-0.00505
	1747	-0.00627
	1748	-0.00742
	1749	-0.00847
	1750	-0.00938
	1751	-0.01033
	1752	-0.0119
	1753	-0.01505
	1754	-0.02082
	1755	-0.02996
	1756	-0.04265
	1757	-0.05853
	1758	-0.07689
	1759	-0.09695
	1760	-0.11797
	1761	-0.13947
	1762	-0.16119
	1763	-0.18295
	1764	-0.2046
	1765	-0.22592
	1766	-0.24651
	1767	-0.26559
	1768	-0.28207
	1769	-0.29484
	1770	-0.30318
	1771	-0.30697
	1772	-0.30657
	1773	-0.30268
	1774	-0.29609
	1775	-0.28754
	1776	-0.27763
	1777	-0.26675
	1778	-0.25516
	1779	-0.24316
	1780	-0.23103
	1781	-0.21914
	1782	-0.20785
	1783	-0.19739
	1784	-0.18782
	1785	-0.1791
	1786	-0.17112
	1787	-0.16384
	1788	-0.1572
	1789	-0.15117
	1790	-0.14569
	1791	-0.14064
	1792	-0.13595
	1793	-0.13156
	1794	-0.12745
	1795	-0.12359
	1796	-0.11988
	1797	-0.1162
	1798	-0.11254
	1799	-0.10889
	1800	-0.10526
	1801	-0.10166
	1802	-0.09805
	1803	-0.09444
	1804	-0.09084
	1805	-0.08731
	1806	-0.08393
	1807	-0.08075
	1808	-0.07779
	1809	-0.07508
	1810	-0.07263
	1811	-0.07043
	1812	-0.0684
	1813	-0.06644
	1814	-0.06457
	1815	-0.06279
	1816	-0.06111
	1817	-0.05957
	1818	-0.05821
	1819	-0.05702
	1820	-0.056
	1821	-0.05512
	1822	-0.05437
	1823	-0.05364
	1824	-0.05282
	1825	-0.05183
	1826	-0.0507
	1827	-0.04948
	1828	-0.04825
	1829	-0.04705
	1830	-0.04592
	1831	-0.04488
	1832	-0.04394
	1833	-0.04307
	1834	-0.04221
	1835	-0.04125
	1836	-0.04015
	1837	-0.03895
	1838	-0.0377
	1839	-0.03648
	1840	-0.03531
	1841	-0.03425
	1842	-0.03329
	1843	-0.03239
	1844	-0.0315
	1845	-0.03061
	1846	-0.02968
	1847	-0.02872
	1848	-0.02775
	1849	-0.02681
	1850	-0.02597
	1851	-0.02521
	1852	-0.02449
	1853	-0.02382
	1854	-0.02326
	1855	-0.02279
	1856	-0.02233
	1857	-0.02181
	1858	-0.02123
	1859	-0.02062
	1860	-0.01995
	1861	-0.01921
	1862	-0.01844
	1863	-0.01766
	1864	-0.0169
	1865	-0.01616
	1866	-0.01547
	1867	-0.0148
	1868	-0.01414
	1869	-0.01349
	1870	-0.01282
	1871	-0.01218
	1872	-0.01156
	1873	-0.01095
	1874	-0.01035
	1875	-0.00983
	1876	-0.00945
	1877	-0.0092
	1878	-0.00905
	1879	-0.00894
	1880	-0.00881
	1881	-0.00863
	1882	-0.00843
	1883	-0.00821
	1884	-0.00797
	1885	-0.00774
	1886	-0.00755
	1887	-0.00742
	1888	-0.00732
	1889	-0.00721
	1890	-0.00702
	1891	-0.00672
	1892	-0.0063
	1893	-0.00577
	1894	-0.00519
	1895	-0.00468
	1896	-0.00433
	1897	-0.00413
	1898	-0.00409
	1899	-0.00412
	1900	-0.00409
	1901	-0.00394
	1902	-0.00367
	1903	-0.00335
	1904	-0.00305
	1905	-0.00282
	1906	-0.00259
	1907	-0.00234
	1908	-0.00204
	1909	-0.00172
	1910	-0.00145
	1911	-0.00127
	1912	-0.00113
	1913	-0.000961485
	1914	-0.00073603
	1915	-0.000494906
	1916	-0.000283483
	1917	-0.000113504
	1918	-1.04318e-05
	1919	1.98952e-13
	1920	1.50409e-05
	1921	-1.45386e-05
	1922	-0.000113246
	1923	-0.000316501
	1924	-0.000617807
	1925	-0.000916658
	1926	-0.00108
	1927	-0.00106
	1928	-0.000919744
	1929	-0.000807767
	1930	-0.000845233
	1931	-0.00106
	1932	-0.00136
	1933	-0.00165
	1934	-0.00186
	1935	-0.00202
	1936	-0.00214
	1937	-0.00222
	1938	-0.00227
	1939	-0.00228
	1940	-0.00227
	1941	-0.00227
	1942	-0.00234
	1943	-0.00244
	1944	-0.00247
	1945	-0.00237
	1946	-0.00214
	1947	-0.00185
	1948	-0.00156
	1949	-0.00133
	1950	-0.00118
	1951	-0.00115
	1952	-0.00121
	1953	-0.00125
	1954	-0.00118
	1955	-0.000997323
	1956	-0.000751987
	1957	-0.000512309
	1958	-0.000312308
	1959	-0.000148733
	1960	1.42109e-12
	1961	8.70872e-05
	1962	0.000172738
	1963	0.000296626
	1964	0.000498572
	1965	0.000762242
	1966	0.00108
	1967	0.00142
	1968	0.0018
	1969	0.00214
	1970	0.00238
	1971	0.00245
	1972	0.00215
	1973	0.00103
	1974	-0.0015
	1975	-0.00602
	1976	-0.01283
	1977	-0.02192
	1978	-0.03309
	1979	-0.0459
	1980	-0.05982
	1981	-0.07435
	1982	-0.08915
	1983	-0.10406
	1984	-0.11893
	1985	-0.1336
	1986	-0.14784
	1987	-0.16131
	1988	-0.17342
	1989	-0.18345
	1990	-0.19084
	1991	-0.19529
	1992	-0.19689
	1993	-0.19592
	1994	-0.19281
	1995	-0.18809
	1996	-0.18225
	1997	-0.17569
	1998	-0.16867
	1999	-0.16138
[truncated: 3,695 more rows]

## Sheet: Fig. 1e
	Time	heat rate		mol. Ratio	enthalpy
	1	-0.00044919		0.35759	-13.2976
	2	-0.000443628		0.53945	-13.6272
	3	-0.000467977		0.72339	-12.9318
	4	-0.000516409		0.90944	-12.5011
	5	-0.000570049		1.09761	-8.94004
	6	-0.000610852		1.28793	-4.41616
	7	-0.000625796		1.48043	-2.46741
	8	-0.000612994		1.67513	-1.28676
	9	-0.000585445		1.87205	-0.98457
	10	-0.00055648		2.07122	-0.60935
	11	-0.000534095		2.27267	-0.43877
	12	-0.000524858		2.47642	0.18641
	13	-0.000529995		2.6825	0.19303
	14	-0.000533379		2.89094	0.53254
	15	-0.000517483		3.10175	-0.84729
	16	-0.000471495		3.31498	-0.63729
	17	-0.000402291		3.53064	-0.68867
	18	-0.000329773		3.74877	0.22041
	19	-0.000264221		3.96939	0.45085
	20	-0.000203733		4.19253	-0.96282
	21	-0.000151302		4.41823	0.03939
	22	-0.000117715		4.6465	0.24214
	23	-0.000113268		4.87738	0.32525
	24	-0.000135202		5.1109	0.0283
	25	-0.000175673		5.34709	0.18761
	26	-0.000227332
	27	-0.000284411
	28	-0.000340463
	29	-0.000391004
	30	-0.000424382
	31	-0.000430856
	32	-0.000414
	33	-0.000386054
	34	-0.000362075
	35	-0.000353268
	36	-0.000357006
	37	-0.000363046
	38	-0.000366381
	39	-0.000374521
	40	-0.000393355
	41	-0.000413015
	42	-0.000417052
	43	-0.000392342
	44	-0.000340001
	45	-0.000277914
	46	-0.000229121
	47	-0.000208459
	48	-0.000217361
	49	-0.000241484
	50	-0.000263049
	51	-0.000277637
	52	-0.000295503
	53	-0.000317464
	54	-0.000325343
	55	-0.000304409
	56	-0.000259195
	57	-0.000194351
	58	-0.000119181
	59	-4.96988e-05
	60	-1.06581e-13
	61	2.70118e-05
	62	7.76513e-06
	63	4.17547e-05
	64	0.000116748
	65	0.000212725
	66	0.000304046
	67	0.000381939
	68	0.000447258
	69	0.000496518
	70	0.000532105
	71	0.000567328
	72	0.000598236
	73	0.00060137
	74	0.000537874
	75	0.000362832
	76	3.02018e-05
	77	-0.000490384
	78	-0.0012
	79	-0.00205
	80	-0.00297
	81	-0.00391
	82	-0.00485
	83	-0.00579
	84	-0.00675
	85	-0.00771
	86	-0.00869
	87	-0.00966
	88	-0.01059
	89	-0.01144
	90	-0.01212
	91	-0.0126
	92	-0.01286
	93	-0.01292
	94	-0.01282
	95	-0.01262
	96	-0.01232
	97	-0.01197
	98	-0.01157
	99	-0.01112
	100	-0.01064
	101	-0.01013
	102	-0.00959
	103	-0.00905
	104	-0.00851
	105	-0.00801
	106	-0.00756
	107	-0.00714
	108	-0.00675
	109	-0.00636
	110	-0.006
	111	-0.00565
	112	-0.0053
	113	-0.00497
	114	-0.00466
	115	-0.00436
	116	-0.00406
	117	-0.00376
	118	-0.00347
	119	-0.00319
	120	-0.0029
	121	-0.00262
	122	-0.00235
	123	-0.00208
	124	-0.00181
	125	-0.00154
	126	-0.00128
	127	-0.00102
	128	-0.000775594
	129	-0.000557731
	130	-0.00039026
	131	-0.000282351
	132	-0.000217591
	133	-0.000175355
	134	-0.000150333
	135	-0.000132717
	136	-0.000107798
	137	-5.8839e-05
	138	2.05005e-05
	139	0.000123002
	140	0.000227138
	141	0.000305323
	142	0.000340621
	143	0.000343263
	144	0.000346041
	145	0.00037894
	146	0.000451655
	147	0.00054095
	148	0.000617418
	149	0.000677969
	150	0.000742249
	151	0.000826712
	152	0.000923472
	153	0.00101
	154	0.00106
	155	0.00106
	156	0.00104
	157	0.00105
	158	0.00111
	159	0.0012
	160	0.00129
	161	0.00133
	162	0.00134
	163	0.00133
	164	0.00137
	165	0.00144
	166	0.00155
	167	0.00169
	168	0.00183
	169	0.00199
	170	0.00215
	171	0.0023
	172	0.00243
	173	0.00252
	174	0.00259
	175	0.00265
	176	0.00273
	177	0.00284
	178	0.00295
	179	0.00303
	180	0.00305
	181	0.00301
	182	0.00292
	183	0.0028
	184	0.00268
	185	0.0026
	186	0.00254
	187	0.00251
	188	0.00248
	189	0.00243
	190	0.00236
	191	0.00227
	192	0.00221
	193	0.00217
	194	0.00213
	195	0.00209
	196	0.00202
	197	0.00193
	198	0.00183
	199	0.00171
	200	0.00155
	201	0.00136
	202	0.00114
	203	0.000918642
	204	0.000721302
	205	0.000560505
	206	0.000425654
	207	0.000285869
	208	0.0001202
	209	-6.40826e-05
	210	-0.000238619
	211	-0.000384581
	212	-0.000507448
	213	-0.000619609
	214	-0.000727243
	215	-0.000831643
	216	-0.000938797
	217	-0.00105
	218	-0.00116
	219	-0.00124
	220	-0.00129
	221	-0.00131
	222	-0.00134
	223	-0.00138
	224	-0.00141
	225	-0.00144
	226	-0.00146
	227	-0.00145
	228	-0.00143
	229	-0.00139
	230	-0.00134
	231	-0.00128
	232	-0.00122
	233	-0.00117
	234	-0.00113
	235	-0.00111
	236	-0.00109
	237	-0.00108
	238	-0.00103
	239	-0.00095139
	240	-0.000833454
	241	-0.00069792
	242	-0.000560344
	243	-0.000430379
	244	-0.00031759
	245	-0.000215153
	246	-0.000108553
	247	1.74757e-05
	248	0.000165097
	249	0.000318468
	250	0.000456067
	251	0.000567359
	252	0.00065737
	253	0.00072715
	254	0.000768969
	255	0.000781596
	256	0.000767218
	257	0.000727643
	258	0.00067386
	259	0.000626737
	260	0.000594771
	261	0.000573315
	262	0.000552464
	263	0.000524164
	264	0.000483841
	265	0.000441457
	266	0.000404618
	267	0.000368485
	268	0.000329352
	269	0.000283521
	270	0.000223212
	271	0.000153923
	272	9.63578e-05
	273	5.85439e-05
	274	3.54265e-05
	275	1.96116e-05
	276	9.90313e-06
	277	7.92844e-06
	278	1.04541e-05
	279	1.15834e-05
	280	0
	281	-9.27265e-05
	282	-0.000177735
	283	-0.000236321
	284	-0.000250812
	285	-0.000220786
	286	-0.000170493
	287	-0.000130816
	288	-0.000111515
	289	-0.000107586
	290	-0.000106152
	291	-0.000103251
	292	-0.000124331
	293	-0.000317178
	294	-0.000601199
	295	-0.00109
	296	-0.00194
	297	-0.00338
	298	-0.00555
	299	-0.00857
	300	-0.01239
	301	-0.01691
	302	-0.02195
	303	-0.02739
	304	-0.03299
	305	-0.03867
	306	-0.04449
	307	-0.05035
	308	-0.05615
	309	-0.06177
	310	-0.06701
	311	-0.07168
	312	-0.07555
	313	-0.07846
	314	-0.0803
	315	-0.0811
	316	-0.08096
	317	-0.08005
	318	-0.07849
	319	-0.0764
	320	-0.07387
	321	-0.07099
	322	-0.06788
	323	-0.06462
	324	-0.0613
	325	-0.05799
	326	-0.05475
	327	-0.05158
	328	-0.04851
	329	-0.04557
	330	-0.04276
	331	-0.0401
	332	-0.03761
	333	-0.03529
	334	-0.03312
	335	-0.03107
	336	-0.02912
	337	-0.02726
	338	-0.0255
	339	-0.02383
	340	-0.02224
	341	-0.02073
	342	-0.01929
	343	-0.01794
	344	-0.01668
	345	-0.0155
	346	-0.0144
	347	-0.01335
	348	-0.01233
	349	-0.01136
	350	-0.01047
	351	-0.00967
	352	-0.00895
	353	-0.0083
	354	-0.00769
	355	-0.00711
	356	-0.00657
	357	-0.00606
	358	-0.00556
	359	-0.00508
	360	-0.00461
	361	-0.00416
	362	-0.00373
	363	-0.00334
	364	-0.00299
	365	-0.00267
	366	-0.00235
	367	-0.00204
	368	-0.00173
	369	-0.00143
	370	-0.00114
	371	-0.000891147
	372	-0.000684
	373	-0.000516058
	374	-0.0003787
	375	-0.000269483
	376	-0.000186956
	377	-0.000124936
	378	-7.53828e-05
	379	-3.31946e-05
	380	0
	381	-1.73146e-05
	382	-5.66691e-05
	383	-0.000113878
	384	-0.000184617
	385	-0.000262447
	386	-0.000338614
	387	-0.000407767
	388	-0.000480698
	389	-0.000566734
	390	-0.000663739
	391	-0.000767175
	392	-0.000867998
	393	-0.000952925
	394	-0.001
	395	-0.00102
	396	-0.000988392
	397	-0.000931741
	398	-0.000856574
	399	-0.000774997
	400	-0.000701532
	401	-0.000642014
	402	-0.000585933
	403	-0.000510878
	404	-0.000404707
	405	-0.000266088
	406	-9.66431e-05
	407	8.49889e-05
	408	0.000250873
	409	0.000373501
	410	0.000446788
	411	0.000477745
	412	0.000472457
	413	0.00043472
	414	0.00037723
	415	0.00032292
	416	0.000279551
	417	0.000229287
	418	0.000153664
	419	5.06893e-05
	420	-7.53507e-05
	421	-0.000219423
	422	-0.00036927
	423	-0.000516288
	424	-0.000654628
	425	-0.000790194
	426	-0.000926879
	427	-0.00106
	428	-0.00117
	429	-0.00127
	430	-0.00135
	431	-0.00142
	432	-0.00146
	433	-0.00147
	434	-0.00146
	435	-0.00144
	436	-0.00139
	437	-0.00133
	438	-0.00125
	439	-0.00116
	440	-0.00106
	441	-0.000953319
	442	-0.00086013
	443	-0.000784512
	444	-0.000726241
	445	-0.000669968
	446	-0.000583025
	447	-0.000434332
	448	-0.000214109
	449	5.5993e-05
	450	0.000343844
	451	0.000626844
	452	0.0008959
	453	0.00116
	454	0.00143
	455	0.00171
	456	0.00199
	457	0.00227
	458	0.00255
	459	0.00284
	460	0.00315
	461	0.00341
	462	0.00359
	463	0.00366
	464	0.00362
	465	0.00352
	466	0.00339
	467	0.00325
	468	0.0031
	469	0.00292
	470	0.00272
	471	0.00254
	472	0.00239
	473	0.00225
	474	0.00211
	475	0.00195
	476	0.00179
	477	0.00164
	478	0.0015
	479	0.00139
	480	0.0013
	481	0.00125
	482	0.00121
	483	0.00117
	484	0.00114
	485	0.0011
	486	0.00106
	487	0.000988306
	488	0.000901417
	489	0.000792864
	490	0.00066751
	491	0.00054453
	492	0.000435506
	493	0.000340187
	494	0.00026094
	495	0.000197902
	496	0.000149441
	497	0.00011161
	498	7.84133e-05
	499	4.23438e-05
	500	-3.55271e-14
	501	-6.96679e-05
	502	-0.000127871
	503	-0.000164932
	504	-0.000177392
	505	-0.000182828
	506	-0.000213678
	507	-0.000280293
	508	-0.000374702
	509	-0.000493339
	510	-0.000637728
	511	-0.000816644
	512	-0.00104
	513	-0.0013
	514	-0.00165
	515	-0.00217
	516	-0.003
	517	-0.00431
	518	-0.00626
	519	-0.00895
	520	-0.01238
	521	-0.01647
	522	-0.0211
	523	-0.02613
	524	-0.03145
	525	-0.03695
	526	-0.04257
	527	-0.04825
	528	-0.0539
	529	-0.0594
	530	-0.06459
	531	-0.06928
	532	-0.07328
	533	-0.07642
	534	-0.07859
	535	-0.07977
	536	-0.08003
	537	-0.0795
	538	-0.0783
	539	-0.07655
	540	-0.07433
	541	-0.07174
	542	-0.06886
	543	-0.06579
	544	-0.06262
	545	-0.05941
	546	-0.05621
	547	-0.05306
	548	-0.04999
	549	-0.04701
	550	-0.04414
	551	-0.04138
	552	-0.03874
	553	-0.03624
	554	-0.03391
	555	-0.03174
	556	-0.02972
	557	-0.02783
	558	-0.02605
	559	-0.02436
	560	-0.02276
	561	-0.02126
	562	-0.01985
	563	-0.01853
	564	-0.01729
	565	-0.01613
	566	-0.01505
	567	-0.01404
	568	-0.01308
	569	-0.01218
	570	-0.01133
	571	-0.01051
	572	-0.00973
	573	-0.00899
	574	-0.00831
	575	-0.00767
	576	-0.00707
	577	-0.0065
	578	-0.00599
	579	-0.00554
	580	-0.00512
	581	-0.00471
	582	-0.0043
	583	-0.00389
	584	-0.0035
	585	-0.00316
	586	-0.00286
	587	-0.00261
	588	-0.00241
	589	-0.00223
	590	-0.00206
	591	-0.00189
	592	-0.00173
	593	-0.00158
	594	-0.00144
	595	-0.00132
	596	-0.00126
	597	-0.00124
	598	-0.00124
	599	-0.00124
	600	-0.00124
	601	-0.00124
	602	-0.00122
	603	-0.00118
	604	-0.00112
	605	-0.00106
	606	-0.00103
	607	-0.00102
	608	-0.00102
	609	-0.000995709
	610	-0.000935134
	611	-0.00083246
	612	-0.000712885
	613	-0.000605412
	614	-0.000516086
	615	-0.000429897
	616	-0.000336539
	617	-0.000239864
	618	-0.000150308
	619	-7.35438e-05
	620	-1.47314e-05
	621	1.85009e-05
	622	2.42847e-05
	623	0
	624	-1.48098e-05
	625	-4.56731e-05
	626	-8.47391e-05
	627	-0.00012773
	628	-0.000182905
	629	-0.000260478
	630	-0.000358626
	631	-0.00047138
	632	-0.000591928
	633	-0.000710165
	634	-0.000819037
	635	-0.000914526
	636	-0.000998084
	637	-0.00106
	638	-0.00108
	639	-0.00107
	640	-0.00105
	641	-0.00102
	642	-0.00101
	643	-0.000991153
	644	-0.00095698
	645	-0.000899224
	646	-0.00082802
	647	-0.000761448
	648	-0.000707543
	649	-0.0006674
	650	-0.000629438
	651	-0.000565917
	652	-0.000467292
	653	-0.000350308
	654	-0.000229542
	655	-0.000117637
	656	-2.6841e-05
	657	4.45825e-05
	658	0.000111707
	659	0.00017347
	660	0.000216748
	661	0.000246059
	662	0.000278711
	663	0.000325675
	664	0.00039511
	665	0.000469037
	666	0.000513182
	667	0.000508694
	668	0.000457663
	669	0.000378976
	670	0.000301855
	671	0.000248823
	672	0.000222486
	673	0.000202864
	674	0.00017241
	675	0.000122162
	676	4.9064e-05
	677	-4.26866e-05
	678	-0.00014997
	679	-0.000275547
	680	-0.000403538
	681	-0.000503451
	682	-0.000558586
	683	-0.000573006
	684	-0.000562145
	685	-0.000544597
	686	-0.000536443
	687	-0.00054748
	688	-0.000569597
	689	-0.00058459
	690	-0.000576392
	691	-0.000540448
	692	-0.000482533
	693	-0.000409721
	694	-0.000326831
	695	-0.000234231
	696	-0.000137465
	697	-4.28501e-05
	698	3.77917e-05
	699	9.32332e-05
	700	0.000117181
	701	0.000112818
	702	9.14529e-05
	703	6.09039e-05
	704	2.45871e-05
	705	-7.20029e-06
	706	-1.75632e-05
	707	2.973e-06
	708	4.50148e-05
	709	8.90624e-05
	710	0.000114741
	711	0.000111832
	712	8.11738e-05
	713	3.68659e-05
	714	-8.68152e-06
	715	-4.78544e-05
	716	-7.5248e-05
	717	-8.89214e-05
	718	-8.66388e-05
	719	-5.58365e-05
	720	4.26326e-14
	721	5.91639e-05
	722	9.23641e-05
	723	8.46512e-05
	724	4.34443e-05
	725	-1.17265e-05
	726	-6.01725e-05
	727	-8.92208e-05
	728	-9.38791e-05
	729	-7.52057e-05
	730	-3.2616e-05
	731	3.37273e-05
	732	0.000113502
	733	0.000176413
	734	-0.000125253
	735	-0.000652396
	736	-0.00148
	737	-0.00272
	738	-0.00451
	739	-0.00677
	740	-0.00949
	741	-0.01285
	742	-0.01676
	743	-0.02113
	744	-0.02587
	745	-0.0309
	746	-0.03614
	747	-0.04154
	748	-0.04698
	749	-0.05237
	750	-0.05752
	751	-0.06226
	752	-0.06639
	753	-0.06978
	754	-0.07231
	755	-0.07397
	756	-0.07478
	757	-0.07483
	758	-0.07422
	759	-0.07305
	760	-0.07138
	761	-0.0693
	762	-0.06688
	763	-0.0642
	764	-0.06133
	765	-0.05836
	766	-0.05537
	767	-0.05243
	768	-0.04956
	769	-0.04679
	770	-0.04413
	771	-0.04158
	772	-0.03916
	773	-0.03688
	774	-0.03472
	775	-0.03269
	776	-0.03077
	777	-0.02894
	778	-0.0272
	779	-0.02555
	780	-0.024
	781	-0.02256
	782	-0.02121
	783	-0.01995
	784	-0.01876
	785	-0.01759
	786	-0.01645
	787	-0.01532
	788	-0.01422
	789	-0.01318
	790	-0.01222
	791	-0.01133
	792	-0.01053
	793	-0.00982
	794	-0.0092
	795	-0.00866
	796	-0.00815
	797	-0.00765
	798	-0.00716
	799	-0.0067
	800	-0.00629
	801	-0.00592
	802	-0.00561
	803	-0.00534
	804	-0.00509
	805	-0.00486
	806	-0.00465
	807	-0.00443
	808	-0.00419
	809	-0.00392
	810	-0.00364
	811	-0.00335
	812	-0.00308
	813	-0.00281
	814	-0.00255
	815	-0.00227
	816	-0.00201
	817	-0.00176
	818	-0.00154
	819	-0.00133
	820	-0.0011
	821	-0.000866438
	822	-0.00062874
	823	-0.000412501
	824	-0.000240422
	825	-0.000121038
	826	-4.78266e-05
	827	-9.94685e-06
	828	-1.20792e-13
	829	5.02879e-05
	830	6.54096e-05
	831	5.99611e-05
	832	5.57338e-05
	833	5.80959e-05
	834	5.3972e-05
	835	2.51745e-05
	836	-3.58972e-05
	837	-0.000122344
	838	-0.000203864
	839	-0.000251717
	840	-0.000262054
	841	-0.000240299
	842	-0.000197967
	843	-0.000150546
	844	-0.000110061
	845	-7.76263e-05
	846	-4.43419e-05
	847	5.58805e-07
	848	5.81931e-05
	849	1.18611e-05
	850	-9.3649e-06
	851	-1.97608e-05
	852	-3.30847e-05
	853	-5.66559e-05
	854	-9.08862e-05
	855	-0.000132336
	856	-0.00017765
	857	-0.000217809
	858	-0.000241647
	859	-0.000246248
	860	-0.000231421
	861	-0.000206213
	862	-0.000185348
	863	-0.000176833
	864	-0.000176112
	865	-0.000170587
	866	-0.000139785
	867	-8.2471e-05
	868	-2.46217e-05
	869	1.62842e-05
	870	4.81781e-05
	871	0.000108592
	872	0.000200159
	873	0.000277142
	874	0.000343475
	875	0.000396606
	876	0.000433726
	877	0.000451415
	878	0.000446065
	879	0.000418382
	880	0.000371855
	881	0.000309847
	882	0.000250315
	883	0.000216232
	884	0.000207991
	885	0.000201263
	886	0.000171501
	887	0.000120981
	888	5.9468e-05
	889	-3.66742e-06
	890	-6.3112e-05
	891	-0.000115102
	892	-0.000154443
	893	-0.000177881
	894	-0.000189078
	895	-0.00020118
	896	-0.000231261
	897	-0.000291857
	898	-0.000377402
	899	-0.00047169
	900	-0.000563053
	901	-0.000644487
	902	-0.000713865
	903	-0.000767759
	904	-0.000804504
	905	-0.0008211
	906	-0.000831561
	907	-0.000868771
	908	-0.000944973
	909	-0.00103
	910	-0.00107
	911	-0.00106
	912	-0.000992107
	913	-0.000922643
	914	-0.000857514
	915	-0.000782688
	916	-0.000687806
	917	-0.000577914
	918	-0.000463705
	919	-0.000350928
	920	-0.000244716
	921	-0.000141062
	922	-2.41859e-05
	923	0.000112174
	924	0.000244014
	925	0.00031951
	926	0.000317802
	927	0.00026796
	928	0.000208539
	929	0.000153246
	930	9.5612e-05
	931	3.46787e-05
	932	-2.36566e-05
	933	-7.82988e-05
	934	-0.000128199
	935	-0.000164119
	936	-0.000172622
	937	-0.000146354
	938	-9.77757e-05
	939	-4.80128e-05
	940	-7.81597e-14
	941	4.10743e-05
	942	7.11514e-05
	943	8.56343e-05
	944	7.90666e-05
	945	4.64914e-05
	946	-2.75985e-05
	947	-0.000146999
	948	-0.000289928
	949	-0.000433443
	950	-0.000576467
	951	-0.000733277
	952	-0.000919563
	953	-0.00114
	954	-0.00139
	955	-0.00175
	956	-0.00231
	957	-0.00318
	958	-0.00446
	959	-0.00622
	960	-0.00849
	961	-0.01124
	962	-0.01443
	963	-0.01802
	964	-0.02195
	965	-0.02618
	966	-0.03063
	967	-0.03526
	968	-0.03999
	969	-0.04474
	970	-0.04938
	971	-0.05375
	972	-0.05769
	973	-0.06107
	974	-0.0638
	975	-0.06585
	976	-0.06722
	977	-0.06797
	978	-0.06815
	979	-0.06784
	980	-0.06709
	981	-0.06594
	982	-0.06442
	983	-0.06259
	984	-0.06053
	985	-0.05832
	986	-0.05602
	987	-0.0537
	988	-0.05136
	989	-0.04903
	990	-0.0467
	991	-0.04439
	992	-0.04211
	993	-0.03988
	994	-0.03772
	995	-0.03566
	996	-0.03371
	997	-0.03186
	998	-0.0301
	999	-0.0284
	1000	-0.02675
	1001	-0.02515
	1002	-0.02362
	1003	-0.02217
	1004	-0.02081
	1005	-0.01955
	1006	-0.01836
	1007	-0.01724
	1008	-0.01617
	1009	-0.01514
	1010	-0.01412
	1011	-0.01313
	1012	-0.01218
	1013	-0.01128
	1014	-0.01044
	1015	-0.00967
	1016	-0.00894
	1017	-0.00826
	1018	-0.00762
	1019	-0.00704
	1020	-0.00651
	1021	-0.00602
	1022	-0.00557
	1023	-0.00514
	1024	-0.00474
	1025	-0.00437
	1026	-0.00403
	1027	-0.00371
	1028	-0.00342
	1029	-0.00316
	1030	-0.00293
	1031	-0.00275
	1032	-0.0026
	1033	-0.00244
	1034	-0.00228
	1035	-0.00209
	1036	-0.00188
	1037	-0.0017
	1038	-0.00152
	1039	-0.00136
	1040	-0.00122
	1041	-0.0011
	1042	-0.000995643
	1043	-0.000912224
	1044	-0.000833102
	1045	-0.000743301
	1046	-0.000636282
	1047	-0.000514947
	1048	-0.000385601
	1049	-0.0002584
	1050	-0.000149122
	1051	-6.78066e-05
	1052	-1.63786e-05
	1053	2.02176e-06
	1054	0
	1055	-9.62473e-06
	1056	-1.25169e-05
	1057	-1.1193e-05
	1058	-1.13567e-05
	1059	-1.32263e-05
	1060	-1.52592e-05
	1061	-1.90041e-05
	1062	-3.54483e-05
	1063	-7.25868e-05
	1064	-0.00013106
	1065	-0.000206362
	1066	-0.000284489
	1067	-0.000350986
	1068	-0.000392733
	1069	-0.000411691
	1070	-0.000420941
	1071	-0.000422078
	1072	-0.000413487
	1073	-0.000397836
	1074	-0.000388176
	1075	-0.000387843
	1076	-0.000378836
	1077	-0.000341865
	1078	-0.000287174
	1079	-0.000237472
	1080	-0.000200556
	1081	-0.000161997
	1082	-9.85423e-05
	1083	-3.6353e-06
	1084	0.000112586
	1085	0.000234914
	1086	0.000346448
	1087	0.000426707
	1088	0.000463476
	1089	0.000471844
	1090	0.000469008
	1091	0.000456257
	1092	0.000429275
	1093	0.00039336
	1094	0.000366474
	1095	0.000362049
	1096	0.000368076
	1097	0.00035315
	1098	0.000285743
	1099	0.000150466
	1100	-4.25059e-05
	1101	-0.000253917
	1102	-0.00043298
	1103	-0.000545998
	1104	-0.000603929
	1105	-0.000638636
	1106	-0.000665874
	1107	-0.000685508
	1108	-0.000692471
	1109	-0.000691184
	1110	-0.000690711
	1111	-0.000689484
	1112	-0.000673311
	1113	-0.000622496
	1114	-0.000527003
	1115	-0.000392056
	1116	-0.000249295
	1117	-0.00013385
	1118	-5.71061e-05
	1119	-6.7634e-06
	1120	4.1498e-05
	1121	9.61015e-05
	1122	0.000146118
	1123	0.000180485
	1124	0.000199267
	1125	0.000211836
	1126	0.000223756
	1127	0.000236656
	1128	0.000249901
	1129	0.000256962
	1130	0.00025169
	1131	0.000247292
	1132	0.000254049
	1133	0.000270457
	1134	0.000305712
	1135	0.000369903
	1136	0.000460223
	1137	0.000561599
	1138	0.00066638
	1139	0.000770969
	1140	0.000859457
	1141	0.000918111
	1142	0.000942263
	1143	0.000936881
	1144	0.000922298
	1145	0.000915914
	1146	0.000912948
	1147	0.000908011
	1148	0.000903274
	1149	0.000883661
	1150	0.000819509
	1151	0.000696279
	1152	0.000535911
	1153	0.000371019
	1154	0.000227135
	1155	0.000125271
	1156	7.01497e-05
	1157	4.95092e-05
	1158	4.21557e-05
	1159	2.62208e-05
	1160	-2.84217e-14
	1161	-1.96679e-05
	1162	-2.27408e-05
	1163	-1.63996e-05
	1164	-1.05819e-05
	1165	-2.33346e-06
	1166	1.56581e-05
	1167	4.58721e-05
	1168	7.8253e-05
	1169	9.21835e-05
	1170	6.8765e-05
	1171	1.29305e-05
	1172	-5.39909e-05
	1173	-0.000118719
	1174	-0.000201581
	1175	-0.000365713
	1176	-0.000702254
	1177	-0.00131
	1178	-0.00225
	1179	-0.00357
	1180	-0.00525
	1181	-0.00726
	1182	-0.00954
	1183	-0.01205
	1184	-0.01475
	1185	-0.01762
	1186	-0.02064
	1187	-0.02376
	1188	-0.02697
	1189	-0.03019
	1190	-0.03334
	1191	-0.03632
	1192	-0.03899
	1193	-0.04128
	1194	-0.04313
	1195	-0.04454
	1196	-0.04553
	1197	-0.04616
	1198	-0.04646
	1199	-0.04646
	1200	-0.04617
	1201	-0.04563
	1202	-0.04489
	1203	-0.04398
	1204	-0.04295
	1205	-0.04181
	1206	-0.04061
	1207	-0.03937
	1208	-0.03811
	1209	-0.03683
	1210	-0.03553
	1211	-0.03424
	1212	-0.03294
	1213	-0.03166
	1214	-0.03038
	1215	-0.02912
	1216	-0.02787
	1217	-0.02664
	1218	-0.02544
	1219	-0.02428
	1220	-0.02317
	1221	-0.02209
	1222	-0.02104
	1223	-0.02002
	1224	-0.01905
	1225	-0.0181
	1226	-0.01718
	1227	-0.01629
	1228	-0.01545
	1229	-0.01467
	1230	-0.01396
	1231	-0.01331
	1232	-0.0127
	1233	-0.01212
	1234	-0.01156
	1235	-0.011
	1236	-0.01046
	1237	-0.00993
	1238	-0.00939
	1239	-0.00885
	1240	-0.00833
	1241	-0.00783
	1242	-0.00736
	1243	-0.0069
	1244	-0.00647
	1245	-0.00604
	1246	-0.00563
	1247	-0.00524
	1248	-0.00485
	1249	-0.00448
	1250	-0.00413
	1251	-0.00382
	1252	-0.00357
	1253	-0.00338
	1254	-0.00323
	1255	-0.00312
	1256	-0.00302
	1257	-0.00294
	1258	-0.00287
	1259	-0.00281
	1260	-0.00276
	1261	-0.00272
	1262	-0.00266
	1263	-0.00259
	1264	-0.00249
	1265	-0.00236
	1266	-0.0022
	1267	-0.002
	1268	-0.00177
	1269	-0.00153
	1270	-0.00128
	1271	-0.00105
	1272	-0.000838045
	1273	-0.000654859
	1274	-0.000497992
	1275	-0.000366932
	1276	-0.000249633
	1277	-0.00014327
	1278	-6.19753e-05
	1279	-1.37266e-05
	1280	6.13567e-06
	1281	-2.13163e-14
	1282	-2.76377e-05
	1283	-9.23687e-05
	1284	-0.000197187
	1285	-0.000341725
	1286	-0.000506762
	1287	-0.000663755
	1288	-0.000789431
	1289	-0.00087971
	1290	-0.000949918
	1291	-0.00103
	1292	-0.00112
	1293	-0.00124
	1294	-0.00137
	1295	-0.00151
	1296	-0.00165
	1297	-0.00177
	1298	-0.00186
	1299	-0.00189
	1300	-0.00187
	1301	-0.00183
	1302	-0.00179
	1303	-0.00176
	1304	-0.00174
	1305	-0.00171
	1306	-0.00166
	1307	-0.00159
	1308	-0.0015
	1309	-0.0014
	1310	-0.00127
	1311	-0.00113
	1312	-0.00098429
	1313	-0.000859416
	1314	-0.000775185
	1315	-0.000733127
	1316	-0.00071055
	1317	-0.000688213
	1318	-0.000671637
	1319	-0.000656026
	1320	-0.000625678
	1321	-0.000582251
	1322	-0.000531294
	1323	-0.000465532
	1324	-0.000374411
	1325	-0.000258567
	1326	-0.000123133
	1327	2.57494e-05
	1328	0.000176323
	1329	0.000324701
	1330	0.000479226
	1331	0.000648353
	1332	0.000830891
	1333	0.00102
	1334	0.00122
	1335	0.00139
	1336	0.00153
	1337	0.00163
	1338	0.00167
	1339	0.00166
	1340	0.00159
	1341	0.00145
	1342	0.00124
	1343	0.000991118
	1344	0.000724077
	1345	0.000443337
	1346	0.00013453
	1347	-0.000203387
	1348	-0.000550722
	1349	-0.000888711
	1350	-0.00121
	1351	-0.0015
	1352	-0.00174
	1353	-0.00195
	1354	-0.00212
	1355	-0.00225
	1356	-0.00234
	1357	-0.00238
	1358	-0.00234
	1359	-0.00226
	1360	-0.00212
	1361	-0.00192
	1362	-0.00167
	1363	-0.00137
	1364	-0.00105
	1365	-0.000723929
	1366	-0.000427476
	1367	-0.000182417
	1368	1.10109e-05
	1369	0.000170892
	1370	0.000321524
	1371	0.000465884
	1372	0.00057968
	1373	0.000641484
	1374	0.000649056
	1375	0.000610971
	1376	0.000537653
	1377	0.000437472
	1378	0.000310034
	1379	0.00015714
	1380	-2.13163e-14
	1381	-0.000171255
	1382	-0.000310695
	1383	-0.000418793
	1384	-0.000499684
	1385	-0.000558181
	1386	-0.000585438
	1387	-0.000575502
	1388	-0.000542168
	1389	-0.000497208
	1390	-0.000446399
	1391	-0.000400521
	1392	-0.000366545
	1393	-0.00034967
	1394	-0.000370087
	1395	-0.000476654
	1396	-0.000703377
	1397	-0.00108
	1398	-0.00165
	1399	-0.0024
	1400	-0.00335
	1401	-0.00447
	1402	-0.00574
	1403	-0.00708
	1404	-0.00849
	1405	-0.00992
	1406	-0.01139
	1407	-0.01289
	1408	-0.01443
	1409	-0.01598
	1410	-0.01748
	1411	-0.01885
	1412	-0.02005
	1413	-0.02104
	1414	-0.02182
	1415	-0.02239
	1416	-0.02278
	1417	-0.02303
	1418	-0.02317
	1419	-0.02324
	1420	-0.02324
	1421	-0.02318
	1422	-0.02306
	1423	-0.02286
	1424	-0.02258
	1425	-0.02222
	1426	-0.02183
	1427	-0.02141
	1428	-0.021
	1429	-0.02061
	1430	-0.02022
	1431	-0.01982
	1432	-0.01941
	1433	-0.01897
	1434	-0.0185
	1435	-0.01799
	1436	-0.01746
	1437	-0.01694
	1438	-0.01644
	1439	-0.01597
	1440	-0.01552
	1441	-0.01507
	1442	-0.01458
	1443	-0.01403
	1444	-0.01343
	1445	-0.01282
	1446	-0.01221
	1447	-0.01164
	1448	-0.0111
	1449	-0.0106
	1450	-0.01013
	1451	-0.00967
	1452	-0.00921
	1453	-0.00876
	1454	-0.00831
	1455	-0.00789
	1456	-0.00749
	1457	-0.00713
	1458	-0.00681
	1459	-0.00651
	1460	-0.00622
	1461	-0.00592
	1462	-0.00562
	1463	-0.00531
	1464	-0.00501
	1465	-0.00472
	1466	-0.00446
	1467	-0.00425
	1468	-0.00406
	1469	-0.00388
	1470	-0.0037
	1471	-0.00353
	1472	-0.00338
	1473	-0.00327
	1474	-0.0032
	1475	-0.00315
	1476	-0.00313
	1477	-0.0031
	1478	-0.00305
	1479	-0.00298
	1480	-0.00289
	1481	-0.00279
	1482	-0.00268
	1483	-0.00258
	1484	-0.00247
	1485	-0.00238
	1486	-0.00228
	1487	-0.0022
	1488	-0.00212
	1489	-0.00205
	1490	-0.00199
	1491	-0.00194
	1492	-0.0019
	1493	-0.00187
	1494	-0.00187
	1495	-0.0019
	1496	-0.00195
	1497	-0.00201
	1498	-0.00207
	1499	-0.00212
	1500	-0.00213
	1501	-0.00209
	1502	-0.00202
	1503	-0.00193
	1504	-0.00185
	1505	-0.00178
	1506	-0.00171
	1507	-0.00163
	1508	-0.00156
	1509	-0.00151
	1510	-0.00145
	1511	-0.00138
	1512	-0.00129
	1513	-0.0012
	1514	-0.00112
	1515	-0.00108
	1516	-0.0011
	1517	-0.00116
	1518	-0.00122
	1519	-0.00125
	1520	-0.00124
	1521	-0.00121
	1522	-0.00117
	1523	-0.00115
	1524	-0.00111
	1525	-0.00107
	1526	-0.00103
	1527	-0.000980575
	1528	-0.000942143
	1529	-0.000896915
	1530	-0.000823095
	1531	-0.000715307
	1532	-0.000586474
	1533	-0.000456516
	1534	-0.000344148
	1535	-0.000258944
	1536	-0.000198334
	1537	-0.000150664
	1538	-0.000107472
	1539	-6.17787e-05
	1540	-1.06103e-05
	1541	4.39157e-05
	1542	8.88572e-05
	1543	0.000113966
	1544	0.000116586
	1545	8.95404e-05
	1546	3.14754e-05
	1547	-4.16423e-05
	1548	-0.000112071
	1549	-0.000172206
	1550	-0.000214884
	1551	-0.000241529
	1552	-0.000256633
	1553	-0.000266139
	1554	-0.0002821
	1555	-0.000311019
	1556	-0.000339075
	1557	-0.000335513
	1558	-0.000281134
	1559	-0.000192861
	1560	-9.8407e-05
	1561	-7.23529e-06
	1562	7.80099e-05
	1563	0.000151827
	1564	0.00020209
	1565	0.000224274
	1566	0.000224106
	1567	0.000208796
	1568	0.000190184
	1569	0.000188772
	1570	0.000219831
	1571	0.000280872
	1572	0.000345381
	1573	0.000387435
	1574	0.000411363
	1575	0.000443146
	1576	0.000499866
	1577	0.000582628
	1578	0.000679807
	1579	0.000776728
	1580	0.000855401
	1581	0.000902773
	1582	0.000921558
	1583	0.000931293
	1584	0.00094465
	1585	0.000957616
	1586	0.000956108
	1587	0.000933556
	1588	0.0008902
	1589	0.00082816
	1590	0.000748889
	1591	0.000649152
	1592	0.000534682
	1593	0.000424604
	1594	0.000336902
	1595	0.000283928
	1596	0.000263326
	1597	0.000251795
	1598	0.000214705
	1599	0.000128091
	1600	-5.68434e-14
	1601	-5.16655e-05
	1602	-8.5698e-05
	1603	-8.98762e-05
	1604	-6.6539e-05
	1605	-3.29914e-05
	1606	-5.62718e-06
	1607	6.65935e-06
	1608	7.95055e-06
	1609	6.24492e-06
	1610	4.35327e-06
	1611	9.89697e-06
	1612	3.25804e-05
	1613	7.64007e-05
	1614	0.000127619
	1615	0.000141863
	1616	6.45758e-05
	1617	-0.000132772
	1618	-0.000508002
	1619	-0.00106
	1620	-0.0017
	1621	-0.00239
	1622	-0.00311
	1623	-0.00388
	1624	-0.00472
	1625	-0.00562
	1626	-0.00659
	1627	-0.00758
	1628	-0.00857
	1629	-0.00951
	1630	-0.01039
	1631	-0.01116
	1632	-0.01183
	1633	-0.0124
	1634	-0.01288
	1635	-0.01328
	1636	-0.01363
	1637	-0.01393
	1638	-0.01421
	1639	-0.01445
	1640	-0.01464
	1641	-0.01477
	1642	-0.01488
	1643	-0.015
	1644	-0.01512
	1645	-0.01524
	1646	-0.01535
	1647	-0.01541
	1648	-0.01542
	1649	-0.0154
	1650	-0.01537
	1651	-0.01533
	1652	-0.01527
	1653	-0.01515
	1654	-0.01499
	1655	-0.01479
	1656	-0.01456
	1657	-0.0143
	1658	-0.01401
	1659	-0.01369
	1660	-0.01334
	1661	-0.01297
	1662	-0.01259
	1663	-0.01222
	1664	-0.01183
	1665	-0.01142
	1666	-0.01099
	1667	-0.01054
	1668	-0.0101
	1669	-0.00967
	1670	-0.00927
	1671	-0.00888
	1672	-0.00849
	1673	-0.00809
	1674	-0.00769
	1675	-0.0073
	1676	-0.00695
	1677	-0.00663
	1678	-0.00633
	1679	-0.00604
	1680	-0.00576
	1681	-0.0055
	1682	-0.00524
	1683	-0.005
	1684	-0.00478
	1685	-0.00459
	1686	-0.00441
	1687	-0.00424
	1688	-0.00408
	1689	-0.00394
	1690	-0.00382
	1691	-0.0037
	1692	-0.00357
	1693	-0.00346
	1694	-0.00336
	1695	-0.00329
	1696	-0.00325
	1697	-0.00323
	1698	-0.00322
	1699	-0.00321
	1700	-0.00316
	1701	-0.00308
	1702	-0.00299
	1703	-0.00291
	1704	-0.00284
	1705	-0.00279
	1706	-0.00274
	1707	-0.0027
	1708	-0.00266
	1709	-0.00261
	1710	-0.00254
	1711	-0.00245
	1712	-0.00234
	1713	-0.0022
	1714	-0.00204
	1715	-0.00188
	1716	-0.00174
	1717	-0.00163
	1718	-0.00152
	1719	-0.00143
	1720	-0.00136
	1721	-0.0013
	1722	-0.00126
	1723	-0.00123
	1724	-0.0012
	1725	-0.00118
	1726	-0.00117
	1727	-0.00119
	1728	-0.00122
	1729	-0.00129
	1730	-0.00138
	1731	-0.00147
	1732	-0.00153
	1733	-0.00155
	1734	-0.00153
	1735	-0.00149
	1736	-0.00143
	1737	-0.00136
	1738	-0.00127
	1739	-0.00118
	1740	-0.00108
	1741	-0.000979133
	1742	-0.00087258
	1743	-0.000751756
	1744	-0.000607947
	1745	-0.000447336
	1746	-0.000293599
	1747	-0.00017398
	1748	-0.000103613
	1749	-7.15086e-05
	1750	-5.47668e-05
	1751	-4.14724e-05
	1752	-3.39343e-05
	1753	-2.88929e-05
	1754	-2.07705e-05
	1755	-7.75563e-06
	1756	6.68048e-06
	1757	1.19426e-05
	1758	2.91323e-13
	1759	-2.57222e-05
	1760	-5.55594e-05
	1761	-7.81348e-05
	1762	-7.41993e-05
	1763	-3.30233e-05
	1764	3.815e-05
	1765	0.000113879
	1766	0.000170133
	1767	0.000208664
	1768	0.000240635
	1769	0.000272515
	1770	0.000305434
	1771	0.000337576
	1772	0.000372099
	1773	0.000412272
	1774	0.000457147
	1775	0.000503735
	1776	0.000554797
	1777	0.000606714
	1778	0.000647426
	1779	0.000663262
	1780	0.00065421
	1781	0.000642377
	1782	0.000652769
	1783	0.000691774
	1784	0.000745985
	1785	0.000792558
	1786	0.000817169
	1787	0.000818966
	1788	0.000799615
	1789	0.000753149
	1790	0.000671078
	1791	0.00055555
	1792	0.000420153
	1793	0.00028478
	1794	0.000177187
	1795	0.00011407
	1796	7.56542e-05
	1797	1.88948e-05
	1798	-8.72241e-05
	1799	-0.000237644
	1800	-0.000401848
	1801	-0.000550498
	1802	-0.000664884
	1803	-0.000731035
	1804	-0.000738998
	1805	-0.000692515
	1806	-0.000620604
	1807	-0.00056151
	1808	-0.000537303
	1809	-0.000545575
	1810	-0.000566972
	1811	-0.000571097
	1812	-0.00053641
	1813	-0.000464172
	1814	-0.000377333
	1815	-0.000296252
	1816	-0.000225829
	1817	-0.000164659
	1818	-0.000109284
	1819	-5.72813e-05
	1820	-1.7053e-13
	1821	7.2506e-05
	1822	0.000170962
	1823	0.000278142
	1824	0.000368335
	1825	0.000425798
	1826	0.000443307
	1827	0.000420141
	1828	0.00036467
	1829	0.000296136
	1830	0.000235025
	1831	0.000191906
	1832	0.000154982
	1833	7.80444e-05
	1834	-7.51889e-05
	1835	-0.000347507
	1836	-0.000767736
	1837	-0.00133
	1838	-0.00199
	1839	-0.00272
	1840	-0.00352
	1841	-0.00436
	1842	-0.00524
	1843	-0.00612
	1844	-0.00701
	1845	-0.00792
	1846	-0.00885
	1847	-0.00979
	1848	-0.01071
	1849	-0.01157
	1850	-0.01235
	1851	-0.01301
	1852	-0.01355
	1853	-0.01397
	1854	-0.01429
	1855	-0.01453
	1856	-0.01466
	1857	-0.01473
	1858	-0.01474
	1859	-0.01471
	1860	-0.01466
	1861	-0.01457
	1862	-0.01445
	1863	-0.01429
	1864	-0.01409
	1865	-0.01388
	1866	-0.01369
	1867	-0.01351
	1868	-0.01334
	1869	-0.01316
	1870	-0.01297
	1871	-0.01277
	1872	-0.01256
	1873	-0.01237
	1874	-0.01218
	1875	-0.01198
	1876	-0.01175
	1877	-0.01151
	1878	-0.01128
	1879	-0.01108
	1880	-0.01089
	1881	-0.01067
	1882	-0.01042
	1883	-0.00985
	1885	-0.0096
	1886	-0.00935
	1887	-0.0091
	1888	-0.00884
	1889	-0.00854
	1890	-0.00819
	1891	-0.00783
	1892	-0.00748
	1893	-0.00713
	1894	-0.00679
	1895	-0.00645
	1896	-0.00611
	1897	-0.00576
	1898	-0.00541
	1899	-0.00505
	1900	-0.00471
	1901	-0.00437
	1902	-0.00404
	1903	-0.00369
	1904	-0.00334
	1905	-0.003
	1906	-0.0027
	1907	-0.00245
	1908	-0.00223
	1909	-0.00204
	1910	-0.00188
	1911	-0.00173
	1912	-0.00156
	1913	-0.00138
	1914	-0.00117
	1915	-0.000967436
	1916	-0.000796406
	1917	-0.000672214
	1918	-0.000585846
	1919	-0.000522051
	1920	-0.000460331
	1921	-0.000376419
	1922	-0.000260452
	1923	-0.000116507
	1924	4.92506e-05
	1925	0.000215549
	1926	0.000371294
	1927	0.000508133
	1928	0.000624705
	1929	0.000718465
	1930	0.000792381
	1931	0.000853609
	1932	0.000899876
	1933	0.00092045
	1934	0.00091276
	1935	0.000879545
	1936	0.000818355
	1937	0.000726184
	1938	0.000601981
	1939	0.000451274
	1940	0.000288827
	1941	0.000127877
	1942	-3.72998e-05
	1943	-0.00021713
	1944	-0.000393791
	1945	-0.000537839
	1946	-0.000641061
	1947	-0.000710491
	1948	-0.000756296
	1949	-0.000786923
	1950	-0.000807904
	1951	-0.000809517
	1952	-0.000764866
	1953	-0.000650997
	1954	-0.000471668
	1955	-0.000245799
	1956	-2.77567e-06
	1957	0.000231408
	1958	0.000445372
	1959	0.000635895
	1960	0.000798583
	1961	0.000937423
	1962	0.00106
	1963	0.00118
	1964	0.00129
	1965	0.00137
	1966	0.00143
	1967	0.00145
	1968	0.00143
	1969	0.00139
	1970	0.00136
	1971	0.00131
	1972	0.00126
	1973	0.0012
	1974	0.00112
	1975	0.00106
	1976	0.00102
	1977	0.00103
	1978	0.00108
	1979	0.00114
	1980	0.00117
	1981	0.00119
	1982	0.00118
	1983	0.00116
	1984	0.0011
	1985	0.00103
	1986	0.000952222
	1987	0.000870557
	1988	0.000800171
	1989	0.00073131
	1990	0.000642744
	1991	0.000518971
	1992	0.000348018
	1993	0.000139873
	1994	-7.06796e-05
	1995	-0.000254766
	1996	-0.000408453
	1997	-0.000536541
	1998	-0.000640546
	1999	-0.000722543
	2000	-0.000785991
[truncated: 3,809 more rows]

## Sheet: Fig. 1f
	Time	heat rate		mol. Ratio	enthalpy
	1	2.2284e-06		0.14729	-0.54549
	2	0.000197259		0.27053	-0.61977
	3	0.000229997		0.39528	-0.38393
	4	0.000241941		0.52154	-0.33218
	5	0.000237132		0.64933	-0.51817
	6	0.000219152		0.77867	-0.44779
	7	0.000192605		0.90959	-0.47291
	8	0.000161232		1.04209	-0.1389
	9	0.000117243		1.17621	-0.26762
	10	4.73764e-05		1.31195	-0.13741
	11	-5.41286e-05		1.44934	-0.47885
	12	-0.00019066		1.5884	-0.15743
	13	-0.000296455		1.72915	-0.19625
	14	-0.000343278		1.87161	-0.21166
	15	-0.000365154		2.0158	-0.38858
	16	-0.000362536		2.16174	-0.01589
	17	-0.000350326		2.30946	-0.22644
	18	-0.000338566		2.45896	-0.27519
	19	-0.000326847		2.61029	0.11872
	20	-0.000303878		2.76345	-0.27227
	21	-0.00025999		2.91847	0.1254
	22	-0.000193023		3.07537	-0.21072
	23	-0.000107402		3.23418	0.11819
	24	-2.22208e-05		3.39492	0.20695
	25	-9.72334e-05
	26	-0.000146832
	27	-0.000170715
	28	-0.000163813
	29	-0.000145802
	30	-0.000132846
	31	-0.000122931
	32	-0.000104931
	33	-6.65322e-05
	34	-6.80986e-05
	35	-7.38851e-05
	36	-0.000103619
	37	-0.000170284
	38	-0.000266371
	39	-0.00032274
	40	-0.00031848
	41	-0.000325185
	42	-0.000338377
	43	-0.000357179
	44	-0.000373146
	45	-0.000391338
	46	-0.000361568
	47	-0.000242689
	48	-0.000179364
	49	-0.00017068
	50	-0.000191884
	51	-0.000199748
	52	-0.00018369
	53	-0.000160959
	54	-0.000134718
	55	-9.80033e-05
	56	-4.70473e-05
	57	1.48211e-05
	58	7.19243e-05
	59	0.000113295
	60	0.000152768
	61	0.00022698
	62	0.000358402
	63	0.000228765
	64	0.000113161
	65	5.14395e-05
	66	4.06114e-05
	67	6.54456e-05
	68	2.58723e-05
	69	5.06458e-05
	70	0.00013558
	71	0.000280075
	72	0.000392138
	73	0.000325347
	74	0.000351603
	75	0.000462962
	76	0.000548584
	77	0.000586919
	78	0.000673202
	79	0.000803448
	80	0.000976858
	81	0.000852952
	82	0.000515245
	83	0.000178572
	84	-5.02834e-05
	85	-4.43948e-05
	86	-5.99614e-05
	87	-0.000107191
	88	-0.00018711
	89	-0.000291364
	90	-0.000129359
	91	2.82725e-05
	92	0.000125209
	93	0.000145399
	94	8.02703e-05
	95	-6.90325e-05
	96	-0.000156485
	97	-8.23814e-05
	98	-8.10895e-05
	99	6.37175e-05
	100	0.000236186
	101	0.000319891
	102	0.000334735
	103	0.000299807
	104	0.000296034
	105	0.000337256
	106	0.000340068
	107	0.00031842
	108	0.000282887
	109	0.000244519
	110	0.000199278
	111	0.000143301
	112	8.70698e-05
	113	3.67475e-05
	114	-2.15957e-06
	115	-1.21956e-05
	116	1.53444e-05
	117	7.88432e-05
	118	0.000176408
	119	0.000301861
	120	0.000303774
	121	0.000155458
	122	3.40895e-05
	123	-5.0535e-05
	124	-9.22386e-05
	125	-8.88226e-05
	126	-4.69836e-05
	127	2.41275e-05
	128	-3.64358e-05
	129	-8.95509e-05
	130	-0.000105705
	131	-8.75538e-05
	132	-5.71979e-05
	133	-4.26885e-05
	134	-4.71602e-05
	135	-6.4223e-05
	136	-8.77485e-05
	137	-4.47797e-05
	138	3.26826e-05
	139	9.05926e-05
	140	0.000121011
	141	0.000112662
	142	5.3355e-05
	143	-7.07408e-05
	144	-0.000256879
	145	-0.000213465
	146	-0.000224052
	147	-0.000280976
	148	-0.000318535
	149	-0.000183447
	150	-0.000109693
	151	-9.87387e-05
	152	-0.000138599
	153	-0.000210658
	154	-0.000294563
	155	-0.000375495
	156	-0.000434849
	157	-0.000468837
	158	-0.000478926
	159	-0.000464159
	160	-0.000507083
	161	-0.000546634
	162	-0.000550337
	163	-0.000501324
	164	-0.000371204
	165	-0.000138293
	166	-0.000175587
	167	-0.00019423
	168	-0.000126322
	169	1.10851e-05
	170	2.822e-06
	171	6.04209e-05
	172	4.79184e-05
	173	-0.000212743
	174	-0.000384601
	175	-0.000467676
	176	-0.00046525
	177	-0.000387496
	178	-0.000264398
	179	-0.000132382
	180	-1.04652e-05
	181	9.00815e-05
	182	0.000161771
	183	0.000198439
	184	0.000194574
	185	0.000154617
	186	9.06042e-05
	187	1.19939e-05
	188	-8.20243e-05
	189	-0.000199867
	190	-0.000354485
	191	-0.000442069
	192	-0.00028877
	193	-0.000166595
	194	-6.09755e-05
	195	2.85307e-05
	196	0.000109631
	197	0.000185544
	198	0.000257091
	199	0.000328926
	200	0.000388542
	201	0.000457909
	202	0.000480384
	203	0.000465453
	204	0.000432863
	205	0.000400651
	206	0.000370865
	207	0.000333828
	208	0.000288446
	209	0.000244139
	210	0.000209158
	211	0.000198673
	212	0.000291967
	213	0.000331815
	214	0.000312366
	215	0.000261404
	216	0.000212309
	217	0.000177596
	218	0.000147478
	219	9.94603e-05
	220	3.12142e-05
	221	-3.86605e-05
	222	-9.03578e-05
	223	-0.000119345
	224	-0.00014321
	225	-0.00017053
	226	-0.000196314
	227	-0.000196822
	228	-0.00021243
	229	-0.000299622
	230	-0.000329008
	231	-0.000326794
	232	-0.000312207
	233	-0.000293427
	234	-0.000268915
	235	-0.000241381
	236	-0.000215125
	237	-0.000194625
	238	-0.000192187
	239	-0.000209602
	240	-0.000252581
	241	-0.00031224
	242	-0.000263944
	243	-0.000188788
	244	-0.000131977
	245	-9.18827e-05
	246	-7.32507e-05
	247	-7.92358e-05
	248	-0.000113108
	249	-0.000173366
	250	-0.000255335
	251	-0.000357345
	252	-0.000304477
	253	-0.000264939
	254	-0.000240494
	255	-0.000227215
	256	-0.000231909
	257	-0.00026229
	258	-0.000330789
	259	-0.000450765
	260	-0.000628126
	261	-0.000844555
	262	-0.00108
	263	-0.00131
	264	-0.00153
	265	-0.00177
	266	-0.00205
	267	-0.00239
	268	-0.0028
	269	-0.00325
	270	-0.0037
	271	-0.00414
	272	-0.00456
	273	-0.00494
	274	-0.00529
	275	-0.00561
	276	-0.00593
	277	-0.00627
	278	-0.00662
	279	-0.00697
	280	-0.00729
	281	-0.00757
	282	-0.0078
	283	-0.00801
	284	-0.00822
	285	-0.00845
	286	-0.00871
	287	-0.00901
	288	-0.00934
	289	-0.0097
	290	-0.01007
	291	-0.01044
	292	-0.01079
	293	-0.01115
	294	-0.01155
	295	-0.01198
	296	-0.01243
	297	-0.01289
	298	-0.01331
	299	-0.01367
	300	-0.01398
	301	-0.01422
	302	-0.01439
	303	-0.01446
	304	-0.01444
	305	-0.01432
	306	-0.01411
	307	-0.0138
	308	-0.01341
	309	-0.01292
	310	-0.01233
	311	-0.01165
	312	-0.01088
	313	-0.01004
	314	-0.00916
	315	-0.00828
	316	-0.0074
	317	-0.00655
	318	-0.00574
	319	-0.00497
	320	-0.00425
	321	-0.00357
	322	-0.00295
	323	-0.00239
	324	-0.00188
	325	-0.00142
	326	-0.00102
	327	-0.000691684
	328	-0.000428998
	329	-0.000222766
	330	-5.62855e-05
	331	8.09936e-05
	332	0.000187753
	333	0.000261295
	334	0.000299987
	335	0.000310861
	336	0.000306681
	337	0.000298493
	338	0.000285369
	339	0.00025539
	340	0.00019607
	341	0.000104513
	342	-1.80594e-05
	343	-0.000155313
	344	-0.000283502
	345	-0.000386456
	346	-0.000457843
	347	-0.000500505
	348	-0.000524109
	349	-0.000547576
	350	-0.000587575
	351	-0.000649775
	352	-0.000728335
	353	-0.000808162
	354	-0.000877101
	355	-0.000923076
	356	-0.000942818
	357	-0.000946321
	358	-0.000957841
	359	-0.000999628
	360	-0.00108
	361	-0.00118
	362	-0.0013
	363	-0.00143
	364	-0.00156
	365	-0.00168
	366	-0.00178
	367	-0.00185
	368	-0.00189
	369	-0.0019
	370	-0.0019
	371	-0.00189
	372	-0.00186
	373	-0.0018
	374	-0.0017
	375	-0.00158
	376	-0.00146
	377	-0.00135
	378	-0.00125
	379	-0.00116
	380	-0.00105
	381	-0.000937656
	382	-0.000807661
	383	-0.000682753
	384	-0.000577696
	385	-0.00049505
	386	-0.0004265
	387	-0.000367097
	388	-0.000312134
	389	-0.000254772
	390	-0.000197545
	391	-0.000139173
	392	-7.44795e-05
	393	-9.96536e-06
	394	4.05722e-05
	395	6.2593e-05
	396	4.27593e-05
	397	-2.20799e-05
	398	-0.000104598
	399	-0.000179983
	400	-0.000246842
	401	-0.000318335
	402	-0.00039606
	403	-0.00047798
	404	-0.000563014
	405	-0.000645237
	406	-0.000726998
	407	-0.000813936
	408	-0.000898449
	409	-0.000969588
	410	-0.00101
	411	-0.00102
	412	-0.000971691
	413	-0.000906453
	414	-0.000844851
	415	-0.000787763
	416	-0.000717114
	417	-0.000612708
	418	-0.000462091
	419	-0.000258246
	420	0
	421	-0.000293408
	422	-0.000523863
	423	-0.000692928
	424	-0.000803269
	425	-0.000869881
	426	-0.000919047
	427	-0.000975615
	428	-0.00104
	429	-0.000554472
	430	-2.88148e-05
	431	0.000515489
	432	0.000975147
	433	0.00118
	434	0.000928886
	435	0.000106543
	436	-0.00132
	437	-0.00329
	438	-0.00571
	439	-0.00846
	440	-0.01144
	441	-0.01454
	442	-0.01768
	443	-0.02081
	444	-0.02391
	445	-0.02697
	446	-0.02995
	447	-0.03272
	448	-0.03513
	449	-0.03699
	450	-0.03816
	451	-0.03864
	452	-0.03847
	453	-0.03778
	454	-0.0367
	455	-0.03534
	456	-0.03379
	457	-0.03214
	458	-0.03044
	459	-0.02868
	460	-0.02681
	461	-0.02501
	462	-0.02334
	463	-0.0218
	464	-0.02044
	465	-0.01923
	466	-0.01818
	467	-0.01729
	468	-0.01652
	469	-0.01588
	470	-0.01533
	471	-0.01486
	472	-0.01446
	473	-0.01411
	474	-0.0135
	475	-0.01256
	476	-0.01159
	477	-0.01059
	478	-0.00956
	479	-0.0085
	480	-0.00742
	481	-0.00622
	482	-0.00378
	483	-0.00129
	484	-0.000460905
	485	-0.0006708
	486	-0.000820919
	487	-0.00091916
	488	-0.00097024
	489	-0.000984697
	490	-0.000975038
	491	-0.00095195
	492	-0.000926513
	493	-0.00089267
	494	-0.000825256
	495	-0.000719029
	496	-0.000592297
	497	-0.000472635
	498	-0.00038746
	499	-0.000346795
	500	-0.000611627
	501	-0.00111
	502	-0.00163
	503	-0.00139
	504	-0.00107
	505	-0.000791394
	506	-0.000554527
	507	-0.000348294
	508	-0.000166968
	509	-1.42487e-05
	510	0.000108004
	511	0.000201687
	512	0.000274158
	513	0.000331209
	514	0.000369137
	515	0.000365374
	516	0.000306902
	517	0.000207105
	518	8.65511e-05
	519	-5.16926e-06
	520	0.00022303
	521	0.0004169
	522	0.000571649
	523	0.00068033
	524	0.000735789
	525	0.000744766
	526	0.000727688
	527	0.000698169
	528	0.0006566
	529	0.000603844
	530	0.000540906
	531	0.0004638
	532	0.000367622
	533	0.000250537
	534	0.000123507
	535	1.22595e-05
	536	-5.52848e-05
	537	-7.02311e-05
	538	-2.93433e-05
	539	6.43289e-05
	540	0.000189457
	541	0.000311915
	542	0.000413714
	543	0.000498659
	544	0.000566152
	545	0.000613828
	546	0.000639777
	547	0.000647032
	548	0.000638724
	549	0.000609795
	550	0.000550016
	551	0.000454819
	552	0.000327563
	553	0.00017744
	554	2.8891e-05
	555	-8.75569e-05
	556	-0.000145444
	557	-0.000131348
	558	-0.000488704
	559	-0.000796676
	560	-0.00104
	561	-0.00121
	562	-0.00132
	563	-0.00136
	564	-0.00135
	565	-0.00128
	566	-0.00116
	567	-0.001
	568	-0.000838306
	569	-0.000693475
	570	-0.000587776
	571	-0.000524394
	572	-0.000503568
	573	-0.000541346
	574	-0.000549544
	575	-0.000208071
	576	9.81524e-05
	577	0.000375683
	578	0.000622467
	579	0.000822901
	580	0.000962086
	581	0.00104
	582	0.00107
	583	0.00107
	584	0.00106
	585	0.00105
	586	0.00104
	587	0.00104
	588	0.00107
	589	0.00109
	590	0.00109
	591	0.00105
	592	0.000968261
	593	0.000857574
	594	0.0007486
	595	0.000662393
	596	0.000595942
	597	0.000537189
	598	0.000473543
	599	0.000397299
	600	0.000319995
	601	0.000243359
	602	0.000163506
	603	9.08703e-05
	604	4.16042e-05
	605	1.79009e-05
	606	5.77026e-06
	607	-5.4732e-06
	608	-1.34879e-05
	609	-1.49438e-05
	610	-1.13673e-05
	611	-3.12741e-06
	612	1.46465e-05
	613	4.9729e-05
	614	0.000111366
	615	0.000195895
	616	0.000285352
	617	0.000353948
	618	0.000385408
	619	0.000391944
	620	0.000391286
	621	0.000405656
	622	0.000445938
	623	0.000501376
	624	0.000551847
	625	0.00058818
	626	0.000618771
	627	0.000647452
	628	0.000668637
	629	0.000664457
	630	0.000619214
	631	0.000536418
	632	0.000444477
	633	0.000367313
	634	0.000313948
	635	0.000281581
	636	0.000248931
	637	0.000199242
	638	0.000135078
	639	6.65476e-05
	640	1.84741e-13
	641	-1.1725e-05
	642	-2.36854e-05
	643	-5.06532e-05
	644	-8.88819e-05
	645	-0.000117167
	646	-0.000124761
	647	-0.000123342
	648	-0.000124499
	649	-0.000142588
	650	-0.000191454
	651	-0.00028661
	652	-0.000562005
	653	-0.00117
	654	-0.00213
	655	-0.00356
	656	-0.0055
	657	-0.00795
	658	-0.0108
	659	-0.01393
	660	-0.01724
	661	-0.02063
	662	-0.024
	663	-0.0273
	664	-0.03049
	665	-0.03353
	666	-0.03628
	667	-0.03804
	668	-0.03939
	669	-0.0402
	670	-0.04035
	671	-0.03982
	672	-0.03862
	673	-0.03682
	674	-0.03455
	675	-0.03193
	676	-0.02922
	677	-0.02894
	678	-0.0286
	679	-0.02824
	680	-0.02784
	681	-0.0256
	682	-0.02344
	683	-0.02137
	684	-0.01942
	685	-0.01757
	686	-0.01583
	687	-0.01418
	688	-0.01264
	689	-0.01123
	690	-0.00991
	691	-0.00867
	692	-0.0075
	693	-0.00638
	694	-0.00534
	695	-0.00435
	696	-0.00376
	697	-0.00326
	698	-0.00278
	699	-0.00232
	700	-0.00188
	701	-0.00145
	702	-0.00105
	703	-0.00067817
	704	-0.0003433
	705	-6.28545e-05
	706	0.000156794
	707	0.000322606
	708	0.00044869
	709	0.00054148
	710	0.000604151
	711	0.000629027
	712	0.000611672
	713	0.00054782
	714	0.000438206
	715	0.000287589
	716	0.000108255
	717	0.000135445
	718	0.000149147
	719	0.000152441
	720	0.000137299
	721	0.00010609
	722	6.22978e-05
	723	-1.63793e-06
	724	-8.56351e-05
	725	-0.000177958
	726	-0.000256111
	727	-0.000307092
	728	-0.000329558
	729	-0.000334595
	730	-0.000332117
	731	-0.000338096
	732	-0.000366183
	733	-0.000416902
	734	-0.000472226
	735	-0.000510225
	736	-0.000522379
	737	-0.00050655
	738	-0.0004617
	739	-0.000406141
	740	-0.000356129
	741	-0.000318406
	742	-0.000307246
	743	-0.000329973
	744	-0.000377094
	745	-0.0004417
	746	-0.000479551
	747	-0.000385328
	748	-0.000294
	749	-0.000202565
	750	-0.000106715
	751	-1.36742e-05
	752	5.84868e-05
	753	0.000104442
	754	0.000145263
	755	0.000185119
	756	0.000210615
	757	0.000224707
	758	0.000234494
	759	0.000239087
	760	0.000241026
	761	0.000237861
	762	0.000228384
	763	0.000205534
	764	0.000155027
	765	7.47408e-05
	766	-2.2059e-05
	767	-0.000123644
	768	-0.000226219
	769	-0.000340252
	770	-0.000467946
	771	-0.000605638
	772	-0.000752626
	773	-0.000908028
	774	-0.000892845
	775	-0.000864235
	776	-0.000858746
	777	-0.000875394
	778	-0.000907904
	779	-0.000936141
	780	-0.000955677
	781	-0.000981836
	782	-0.00103
	783	-0.00109
	784	-0.00115
	785	-0.00121
	786	-0.00126
	787	-0.00131
	788	-0.00135
	789	-0.00139
	790	-0.0014
	791	-0.00138
	792	-0.00132
	793	-0.00126
	794	-0.0012
	795	-0.00114
	796	-0.00108
	797	-0.00101
	798	-0.000915593
	799	-0.000804231
	800	-0.000688795
	801	-0.000572831
	802	-0.000457411
	803	-0.000358151
	804	-0.00027645
	805	-0.000208028
	806	-0.00015773
	807	-0.000120285
	808	-7.52089e-05
	809	-9.22234e-06
	810	6.65565e-05
	811	0.000139951
	812	0.000205977
	813	0.000251699
	814	0.000268826
	815	0.000262507
	816	0.000245758
	817	0.000226846
	818	0.000214118
	819	0.000205184
	820	0.000201178
	821	0.000211342
	822	0.000238598
	823	0.000266657
	824	0.000276442
	825	0.0002686
	826	0.00025799
	827	0.000257683
	828	0.000274312
	829	0.000308179
	830	0.000340858
	831	0.000351897
	832	0.000336707
	833	0.000308072
	834	0.000279004
	835	0.000242329
	836	0.000184484
	837	0.000211832
	838	0.000270496
	839	0.000306988
	840	0.000313304
	841	0.000286041
	842	0.000237973
	843	0.000180166
	844	0.000107082
	845	2.45296e-05
	846	-5.02316e-05
	847	-0.000115401
	848	-0.000189106
	849	-0.000281835
	850	-0.000379668
	851	-0.000467918
	852	-0.000535163
	853	-0.000574263
	854	-0.000574884
	855	-0.000527736
	856	-0.000441094
	857	-0.000341964
	858	-0.000243377
	859	-0.000132836
	860	4.9738e-14
	861	2.05935e-07
	862	1.06977e-05
	863	4.1191e-05
	864	8.88963e-05
	865	0.000134342
	866	0.000159425
	867	0.000156641
	868	0.000127316
	869	7.09501e-05
	870	-3.22564e-05
	871	-0.000213711
	872	-0.000535858
	873	-5.8565e-06
	874	0.000415184
	875	0.000292885
	876	-0.000405486
	877	0.00216
	878	0.000397916
	879	-0.00335
	880	-0.00734
	881	-0.01144
	882	-0.01556
	883	-0.01965
	884	-0.02366
	885	-0.02755
	886	-0.03125
	887	-0.03467
	888	-0.03767
	889	-0.04009
	890	-0.0418
	891	-0.04276
	892	-0.04299
	893	-0.04256
	894	-0.04159
	895	-0.04018
	896	-0.03733
	897	-0.03432
	898	-0.0312
	899	-0.02802
	900	-0.02482
	901	-0.02165
	902	-0.01855
	903	-0.01551
	904	-0.01437
	905	-0.01331
	906	-0.01237
	907	-0.01156
	908	-0.01091
	909	-0.01041
	910	-0.01004
	911	-0.00978
	912	-0.00961
	913	-0.00953
	914	-0.00952
	915	-0.00955
	916	-0.00957
	917	-0.00958
	918	-0.00959
	919	-0.00962
	920	-0.00909
	921	-0.00851
	922	-0.00789
	923	-0.00723
	924	-0.00652
	925	-0.00576
	926	-0.00498
	927	-0.00417
	928	-0.00333
	929	-0.00249
	930	-0.00168
	931	-0.00108
	932	-0.000753452
	933	-0.000493653
	934	-0.000278151
	935	-8.86172e-05
	936	7.29014e-05
	937	0.000184086
	938	0.00022619
	939	0.000207588
	940	0.000143442
	941	6.00566e-05
	942	-2.69728e-05
	943	-0.00011177
	944	-0.000173778
	945	-0.000190649
	946	-0.000154908
	947	-7.72111e-05
	948	2.32757e-05
	949	0.00012931
	950	0.00023161
	951	0.000347382
	952	0.000492094
	953	0.000664945
	954	0.00085121
	955	0.00105
	956	0.00124
	957	0.0014
	958	0.00152
	959	0.00158
	960	0.00158
	961	0.00152
	962	0.00142
	963	0.00131
	964	0.00118
	965	0.00102
	966	0.000837482
	967	0.000645119
	968	0.000476191
	969	0.000337208
	970	0.000213974
	971	0.000100807
	972	9.23751e-06
	973	-4.54398e-05
	974	-0.000106432
	975	-0.000145239
	976	-0.000137686
	977	-9.55626e-05
	978	-2.18507e-05
	979	9.58306e-05
	980	0.000258469
	981	0.000438843
	982	0.000600567
	983	0.000729175
	984	0.000843765
	985	0.00096839
	986	0.0011
	987	0.00123
	988	0.00133
	989	0.00137
	990	0.00137
	991	0.00135
	992	0.00132
	993	0.00128
	994	0.00121
	995	0.00111
	996	0.001
	997	0.000878997
	998	0.00073136
	999	0.000533973
	1000	0.000284423
	1001	-1.14087e-06
	1002	-0.00030732
	1003	-0.000623036
	1004	-0.000374611
	1005	7.38378e-05
	1006	0.000470441
	1007	0.000812168
	1008	0.00111
	1009	0.00137
	1010	0.0016
	1011	0.00178
	1012	0.00192
	1013	0.00203
	1014	0.00212
	1015	0.00218
	1016	0.00219
	1017	0.00215
	1018	0.00206
	1019	0.00195
	1020	0.0018
	1021	0.00163
	1022	0.00145
	1023	0.00126
	1024	0.00106
	1025	0.000848906
	1026	0.000628861
	1027	0.000398869
	1028	0.000180347
	1029	-1.23962e-05
	1030	-0.000172925
	1031	-0.000309711
	1032	-0.00043946
	1033	-0.000564429
	1034	-0.000666352
	1035	-0.000732314
	1036	-0.000772963
	1037	-0.000801388
	1038	-0.000814587
	1039	-0.000801581
	1040	-0.000760315
	1041	-0.00068999
	1042	-0.000596544
	1043	-0.000494687
	1044	-0.000389324
	1045	-0.000275389
	1046	-0.000135519
	1047	5.10864e-05
	1048	0.000286706
	1049	0.000553229
	1050	0.000387533
	1051	0.0002926
	1052	0.000260649
	1053	0.000272524
	1054	0.000300936
	1055	0.000333772
	1056	0.000375394
	1057	0.000432901
	1058	0.000509618
	1059	0.000592798
	1060	0.000659289
	1061	0.00070157
	1062	0.000724741
	1063	0.000737845
	1064	0.000745833
	1065	0.000735033
	1066	0.000685107
	1067	0.00059891
	1068	0.000494494
	1069	0.00039749
	1070	0.000317913
	1071	0.000243189
	1072	0.000152357
	1073	3.42828e-05
	1074	-5.97606e-06
	1075	-4.07673e-05
	1076	-5.09666e-05
	1077	-3.5174e-05
	1078	4.80328e-06
	1079	5.9515e-05
	1080	0.000124165
	1081	-0.000130218
	1082	-0.000341144
	1083	-0.000500036
	1084	-0.000608858
	1085	-0.000677244
	1086	-0.000698482
	1087	-0.000659369
	1088	-0.000563234
	1089	-0.000416663
	1090	-0.00023661
	1091	-6.94616e-05
	1092	1.19487e-06
	1093	-0.000148125
	1094	-0.000655678
	1095	-0.00161
	1096	-0.00303
	1097	-0.00495
	1098	-0.00733
	1099	-0.01006
	1100	-0.01304
	1101	-0.01617
	1102	-0.01938
	1103	-0.02258
	1104	-0.02573
	1105	-0.02878
	1106	-0.0317
	1107	-0.0344
	1108	-0.03675
	1109	-0.03677
	1110	-0.03588
	1111	-0.03431
	1112	-0.0321
	1113	-0.03079
	1114	-0.02989
	1115	-0.02866
	1116	-0.02721
	1117	-0.02562
	1118	-0.02398
	1119	-0.02234
	1120	-0.02073
	1121	-0.01917
	1122	-0.01766
	1123	-0.01626
	1124	-0.015
	1125	-0.01391
	1126	-0.01298
	1127	-0.01222
	1128	-0.0116
	1129	-0.01109
	1130	-0.01065
	1131	-0.0103
	1132	-0.01002
	1133	-0.00979
	1134	-0.00959
	1135	-0.0094
	1136	-0.00924
	1137	-0.00909
	1138	-0.00891
	1139	-0.00869
	1140	-0.00841
	1141	-0.00805
	1142	-0.00761
	1143	-0.00708
	1144	-0.00648
	1145	-0.00582
	1146	-0.00512
	1147	-0.00438
	1148	-0.00359
	1149	-0.00278
	1150	-0.00197
	1151	-0.00131
	1152	-0.000974745
	1153	-0.000656436
	1154	-0.00036091
	1155	-0.000105972
	1156	7.77773e-05
	1157	0.00017225
	1158	0.000184325
	1159	0.000129282
	1160	2.68057e-05
	1161	-0.000116496
	1162	-0.000313799
	1163	-0.000566118
	1164	-0.000784106
	1165	-0.000634308
	1166	-0.000500453
	1167	-0.000381325
	1168	-0.000294679
	1169	-0.000247261
	1170	-0.000215956
	1171	-0.00017979
	1172	-0.000145738
	1173	-0.000137351
	1174	-0.000172195
	1175	-0.000260347
	1176	-0.00035208
	1177	-5.14248e-05
	1178	0.000211853
	1179	0.000428135
	1180	0.000599586
	1181	0.000721846
	1182	0.000795817
	1183	0.000825988
	1184	0.000807542
	1185	0.000724744
	1186	0.000574142
	1187	0.000369949
	1188	0.000239971
	1189	0.000151845
	1190	6.25275e-05
	1191	-3.00881e-05
	1192	-0.000129807
	1193	-0.000229276
	1194	-0.000310667
	1195	-0.000366619
	1196	-0.000403231
	1197	-0.000426201
	1198	-0.000437942
	1199	-0.000435204
	1200	-0.000417128
	1201	-0.000382442
	1202	-0.000328909
	1203	-0.000260761
	1204	-0.000191022
	1205	-0.00013491
	1206	5.58043e-06
	1207	0.000185591
	1208	0.000312744
	1209	0.00037104
	1210	0.000354983
	1211	0.00028292
	1212	0.000177635
	1213	6.14341e-05
	1214	-5.12681e-05
	1215	-0.000159136
	1216	-0.000274347
	1217	-0.000370766
	1218	-0.00031363
	1219	-0.000301022
	1220	-0.000322961
	1221	-0.000362896
	1222	-0.00040575
	1223	-0.000438653
	1224	-0.000452474
	1225	-0.000442583
	1226	-0.000424603
	1227	-0.000422611
	1228	-0.000446081
	1229	-0.00049638
	1230	-0.000570913
	1231	-0.000659514
	1232	-0.000747556
	1233	-0.000826574
	1234	-0.000891145
	1235	-0.000937892
	1236	-0.000956927
	1237	-0.000944506
	1238	-0.000904813
	1239	-0.000846169
	1240	-0.00077712
	1241	-0.000694021
	1242	-0.000592426
	1243	-0.000484733
	1244	-0.000383578
	1245	-0.000291477
	1246	-0.000236881
	1247	-0.000246401
	1248	-0.000240769
	1249	-0.000216188
	1250	-0.000187401
	1251	-0.000168829
	1252	-0.000162284
	1253	-0.000161115
	1254	-0.000161316
	1255	-0.000165658
	1256	-0.000177143
	1257	-0.000197773
	1258	-0.000223159
	1259	-0.000250673
	1260	-0.000275517
	1261	-0.000294016
	1262	-0.000313379
	1263	-0.000350156
	1264	-0.000409749
	1265	-0.000480452
	1266	-0.000552586
	1267	-0.00061904
	1268	-0.00068158
	1269	-0.000743432
	1270	-0.000811082
	1271	-0.000894525
	1272	-0.001
	1273	-0.00114
	1274	-0.0013
	1275	-0.00146
	1276	-0.00161
	1277	-0.00171
	1278	-0.00174
	1279	-0.00171
	1280	-0.00162
	1281	-0.00151
	1282	-0.00136
	1283	-0.00115
	1284	-0.000873993
	1285	-0.000514017
	1286	-7.63197e-05
	1287	7.04129e-05
	1288	-0.000168944
	1289	-0.000332758
	1290	-0.000421944
	1291	-0.000437074
	1292	-0.000413251
	1293	-0.000383028
	1294	-0.000359452
	1295	-0.000336789
	1296	-0.000293921
	1297	-0.000222831
	1298	-0.000140819
	1299	-6.60039e-05
	1300	1.12976e-12
	1301	7.46803e-05
	1302	0.000137804
	1303	0.000182978
	1304	0.00021831
	1305	0.000241509
	1306	0.000241452
	1307	0.000226942
	1308	0.000223056
	1309	0.000259202
	1310	0.000337866
	1311	0.000423125
	1312	0.000442888
	1313	0.000288364
	1314	-0.000170239
	1315	-0.00104
	1316	-0.00236
	1317	-0.00407
	1318	-0.00609
	1319	-0.0083
	1320	-0.01062
	1321	-0.013
	1322	-0.01539
	1323	-0.01777
	1324	-0.02011
	1325	-0.02238
	1326	-0.02453
	1327	-0.0265
	1328	-0.02817
	1329	-0.02938
	1330	-0.03003
	1331	-0.03006
	1332	-0.02954
	1333	-0.02855
	1334	-0.02723
	1335	-0.02568
	1336	-0.024
	1337	-0.02225
	1338	-0.02047
	1339	-0.01871
	1340	-0.017
	1341	-0.01537
	1342	-0.01388
	1343	-0.01255
	1344	-0.01138
	1345	-0.0104
	1346	-0.00962
	1347	-0.00902
	1348	-0.0086
	1349	-0.00832
	1350	-0.0082
	1351	-0.0082
	1352	-0.00832
	1353	-0.00854
	1354	-0.00883
	1355	-0.00917
	1356	-0.00951
	1357	-0.00983
	1358	-0.01011
	1359	-0.01033
	1360	-0.01049
	1361	-0.01059
	1362	-0.01064
	1363	-0.01065
	1364	-0.01065
	1365	-0.01062
	1366	-0.01053
	1367	-0.01037
	1368	-0.01014
	1369	-0.00986
	1370	-0.00955
	1371	-0.00924
	1372	-0.00895
	1373	-0.00868
	1374	-0.00837
	1375	-0.00793
	1376	-0.0075
	1377	-0.00707
	1378	-0.00663
	1379	-0.00619
	1380	-0.00574
	1381	-0.0053
	1382	-0.00488
	1383	-0.0045
	1384	-0.00417
	1385	-0.00387
	1386	-0.00358
	1387	-0.00329
	1388	-0.00299
	1389	-0.00267
	1390	-0.00235
	1391	-0.00207
	1392	-0.00184
	1393	-0.00166
	1394	-0.00152
	1395	-0.00138
	1396	-0.00123
	1397	-0.00108
	1398	-0.000921271
	1399	-0.000769587
	1400	-0.000630346
	1401	-0.000512725
	1402	-0.000425375
	1403	-0.00037245
	1404	-0.000353541
	1405	-0.000369993
	1406	-0.000409777
	1407	-0.000452465
	1408	-0.000488168
	1409	-0.000344975
	1410	-0.000168408
	1411	-1.90432e-05
	1412	0.000104348
	1413	0.000207474
	1414	0.000296917
	1415	0.000368882
	1416	0.000421994
	1417	0.000460227
	1418	0.00049
	1419	0.000509964
	1420	0.000517106
	1421	0.000519936
	1422	0.00052938
	1423	0.000548383
	1424	0.000575796
	1425	0.000608652
	1426	0.000636997
	1427	0.000655706
	1428	0.000659193
	1429	0.000642094
	1430	0.000611158
	1431	0.00057838
	1432	0.000543082
	1433	0.000495072
	1434	0.000442527
	1435	0.000402075
	1436	0.00037783
	1437	0.000353719
	1438	0.000318089
	1439	0.000275083
	1440	0.00023403
	1441	0.000195791
	1442	0.00015554
	1443	0.000118621
	1444	8.84729e-05
	1445	6.56996e-05
	1446	4.43767e-05
	1447	1.94103e-05
	1448	-1.51615e-05
	1449	-7.30339e-05
	1450	-0.000125099
	1451	-0.000136939
	1452	-0.00015705
	1453	-0.000171692
	1454	-0.000176296
	1455	-0.000170567
	1456	-0.000153772
	1457	-0.000125757
	1458	-9.47385e-05
	1459	-6.84015e-05
	1460	-5.09851e-05
	1461	-3.87103e-05
	1462	-2.92548e-05
	1463	-2.46159e-05
	1464	-2.41295e-05
	1465	-2.75475e-05
	1466	-3.80997e-05
	1467	-6.59803e-05
	1468	-0.000116757
	1469	-0.000191234
	1470	-0.00028811
	1471	-0.000390835
	1472	-0.000484898
	1473	-0.000561996
	1474	-0.000620398
	1475	-0.000672292
	1476	-0.000737714
	1477	-0.000822732
	1478	-0.000915373
	1479	-0.001
	1480	-0.00109
	1481	-0.00117
	1482	-0.00126
	1483	-0.00133
	1484	-0.00139
	1485	-0.00143
	1486	-0.00146
	1487	-0.00147
	1488	-0.00147
	1489	-0.00147
	1490	-0.00147
	1491	-0.00147
	1492	-0.00146
	1493	-0.00143
	1494	-0.00139
	1495	-0.00133
	1496	-0.00123
	1497	-0.00111
	1498	-0.00096389
	1499	-0.000815658
	1500	-0.000673751
	1501	-0.000546806
	1502	-0.000430588
	1503	-0.000317074
	1504	-0.000204502
	1505	-8.23351e-05
	1506	4.25486e-05
	1507	0.000153456
	1508	0.000243929
	1509	0.000323524
	1510	0.000402286
	1511	0.000478342
	1512	0.000542432
	1513	0.00058075
	1514	0.000586737
	1515	0.000566068
	1516	0.000529199
	1517	0.00046578
	1518	0.000378114
	1519	0.00028901
	1520	0.000206059
	1521	0.000146592
	1522	0.000128664
	1523	0.000143037
	1524	0.000155833
	1525	0.000145949
	1526	0.000119297
	1527	9.69814e-05
	1528	0.000103393
	1529	0.000156153
	1530	0.000267319
	1531	0.000119576
	1532	-3.77247e-05
	1533	-0.000304859
	1534	-0.000832468
	1535	-0.00174
	1536	-0.00308
	1537	-0.00485
	1538	-0.00695
	1539	-0.00929
	1540	-0.01174
	1541	-0.01424
	1542	-0.01674
	1543	-0.01919
	1544	-0.02157
	1545	-0.02388
	1546	-0.0261
	1547	-0.02817
	1548	-0.02997
	1549	-0.03134
	1550	-0.03217
	1551	-0.03242
	1552	-0.03211
	1553	-0.03138
	1554	-0.03052
	1555	-0.02939
	1556	-0.02807
	1557	-0.02666
	1558	-0.0252
	1559	-0.02376
	1560	-0.02236
	1561	-0.02102
	1562	-0.01977
	1563	-0.01862
	1564	-0.01757
	1565	-0.01666
	1566	-0.0159
	1567	-0.01529
	1568	-0.01482
	1569	-0.01448
	1570	-0.01426
	1571	-0.01413
	1572	-0.01408
	1573	-0.01408
	1574	-0.01413
	1575	-0.01423
	1576	-0.014
	1577	-0.01318
	1578	-0.0124
	1579	-0.01164
	1580	-0.01086
	1581	-0.01005
	1582	-0.00919
	1583	-0.00833
	1584	-0.00748
	1585	-0.00666
	1586	-0.00586
	1587	-0.00505
	1588	-0.00424
	1589	-0.00344
	1590	-0.00267
	1591	-0.00194
	1592	-0.00125
	1593	-0.000606328
	1594	-4.48849e-06
	1595	0.000351226
	1596	0.000325566
	1597	0.000284164
	1598	0.000252697
	1599	0.000235811
	1600	0.000219242
	1601	0.000177743
	1602	8.99477e-05
	1603	-4.09158e-05
	1604	-0.000193503
	1605	-0.00034025
	1606	-0.00045386
	1607	-0.000527463
	1608	-0.000571402
	1609	-0.000604614
	1610	-0.000628388
	1611	-0.000637346
	1612	-0.000649178
	1613	-0.000682068
	1614	-0.000724147
	1615	-0.00074817
	1616	-0.000734922
	1617	-0.000682759
	1618	-0.000595116
	1619	-0.000475148
	1620	-0.000341743
	1621	-0.000231721
	1622	-0.000162636
	1623	-0.000119856
	1624	-7.55406e-05
	1625	-3.32173e-05
	1626	-1.76667e-05
	1627	-2.9658e-05
	1628	-6.20591e-05
	1629	-0.000127653
	1630	-0.000233693
	1631	-0.000369747
	1632	-0.000132189
	1633	0.000247463
	1634	0.000584275
	1635	0.000875954
	1636	0.00114
	1637	0.00137
	1638	0.00155
	1639	0.00168
	1640	0.00176
	1641	0.00183
	1642	0.00191
	1643	0.002
	1644	0.0021
	1645	0.00219
	1646	0.00223
	1647	0.00222
	1648	0.00214
	1649	0.00199
	1650	0.00179
	1651	0.00157
	1652	0.00134
	1653	0.00115
	1654	0.000994488
	1655	0.000864037
	1656	0.000751924
	1657	0.000649927
	1658	0.000549089
	1659	0.000454936
	1660	0.000381674
	1661	0.00034316
	1662	0.00036098
	1663	0.000462303
	1664	0.000669037
	1665	0.000823162
	1666	0.000246482
	1667	-0.000234956
	1668	-0.000645654
	1669	-0.001
	1670	-0.00133
	1671	-0.00162
	1672	-0.00187
	1673	-0.00206
	1674	-0.00218
	1675	-0.0022
	1676	-0.00213
	1677	-0.00197
	1678	-0.00178
	1679	-0.00155
	1680	-0.00132
	1681	-0.0011
	1682	-0.0008689
	1683	-0.000623651
	1684	-0.000353328
	1685	-5.73871e-05
	1686	0.0002469
	1687	0.0005373
	1688	0.000812709
	1689	0.00107
	1690	0.00129
	1691	0.00146
	1692	0.0016
	1693	0.00169
	1694	0.00175
	1695	0.00179
	1696	0.0018
	1697	0.0018
	1698	0.00178
	1699	0.00171
	1700	0.00157
	1701	0.00137
	1702	0.00112
	1703	0.000812613
	1704	0.000461273
	1705	5.78519e-05
	1706	-0.000245213
	1707	-0.000189436
	1708	-0.000183153
	1709	-0.000228061
	1710	-0.000316597
	1711	-0.000448407
	1712	-0.000621335
	1713	-0.000824534
	1714	-0.00103
	1715	-0.00121
	1716	-0.00135
	1717	-0.00144
	1718	-0.00149
	1719	-0.00153
	1720	-0.00155
	1721	-0.00156
	1722	-0.00156
	1723	-0.00153
	1724	-0.00149
	1725	-0.00143
	1726	-0.00131
	1727	-0.00107
	1728	-0.000838833
	1729	-0.000623711
	1730	-0.000440199
	1731	-0.000286658
	1732	-0.000154754
	1733	-5.58412e-05
	1734	5.09744e-06
	1735	3.66492e-05
	1736	4.41475e-05
	1737	3.2791e-05
	1738	1.34714e-05
	1739	3.2692e-06
	1740	-2.62901e-12
	1741	7.27835e-05
	1742	0.000121633
	1743	0.00015263
	1744	0.00017687
	1745	0.000206196
	1746	0.000237164
	1747	0.000260679
	1748	0.000281752
	1749	0.000313267
	1750	0.000373535
	1751	0.000473687
	1752	0.000555472
	1753	0.000293765
	1754	-0.000240989
	1755	-0.00119
	1756	-0.00261
	1757	-0.00449
	1758	-0.00677
	1759	-0.00936
	1760	-0.01215
	1761	-0.01507
	1762	-0.01804
	1763	-0.02099
	1764	-0.02389
	1765	-0.02672
	1766	-0.02946
	1767	-0.03206
	1768	-0.03438
	1769	-0.03624
	1770	-0.0375
	1771	-0.03807
	1772	-0.038
	1773	-0.03735
	1774	-0.03625
	1775	-0.0348
	1776	-0.0331
	1777	-0.03122
	1778	-0.02922
	1779	-0.02719
	1780	-0.02517
	1781	-0.02322
	1782	-0.0214
	1783	-0.01973
	1784	-0.01823
	1785	-0.01691
	1786	-0.01576
	1787	-0.01477
	1788	-0.01395
	1789	-0.01326
	1790	-0.01269
	1791	-0.01222
	1792	-0.01187
	1793	-0.01119
	1794	-0.01043
	1795	-0.00971
	1796	-0.00902
	1797	-0.00832
	1798	-0.00763
	1799	-0.00695
	1800	-0.00629
	1801	-0.00566
	1802	-0.00505
	1803	-0.00446
	1804	-0.00389
	1805	-0.00334
	1806	-0.00283
	1807	-0.00234
	1808	-0.00189
	1809	-0.00151
	1810	-0.00119
	1811	-0.000939117
	1812	-0.000747487
	1813	-0.000601588
	1814	-0.00048489
	1815	-0.000396464
	1816	-0.000339814
	1817	-0.000306512
	1818	-0.000282104
	1819	-0.000253882
	1820	-0.000221781
	1821	-0.00030849
	1822	-0.000472118
	1823	-0.000616613
	1824	-0.000726098
	1825	-0.000787545
	1826	-0.000793582
	1827	-0.000739954
	1828	-0.000635611
	1829	-0.000493087
	1830	-0.000306048
	1831	-6.0409e-05
	1832	0.000176033
	1833	0.00018884
	1834	0.000206095
	1835	0.000209486
	1836	0.000190472
	1837	0.000156447
	1838	0.000115859
	1839	6.98271e-05
	1840	2.69391e-05
	1841	-5.19104e-06
	1842	-2.14309e-05
	1843	-9.32798e-06
	1844	3.41932e-05
	1845	-5.16724e-05
	1846	-0.000302218
	1847	-0.000523493
	1848	-0.000690035
	1849	-0.000776544
	1850	-0.000774819
	1851	-0.000692688
	1852	-0.000561285
	1853	-0.000650035
	1854	-0.000663336
	1855	-0.000611616
	1856	-0.00051214
	1857	-0.000372068
	1858	-0.000193984
	1859	3.12318e-05
	1860	0.000309595
	1861	0.000625037
	1862	0.000961697
	1863	0.00131
	1864	0.00164
	1865	0.0018
	1866	0.00196
	1867	0.0021
	1868	0.00222
	1869	0.00229
	1870	0.00229
	1871	0.00221
	1872	0.00208
	1873	0.00189
	1874	0.00166
	1875	0.0014
	1876	0.00113
	1877	0.000839737
	1878	0.000515734
	1879	0.000143991
	1880	-0.000273589
	1881	-0.000723103
	1882	-0.00119
	1883	-0.00167
	1884	-0.00212
	1885	-0.00225
	1886	-0.00199
	1887	-0.00172
	1888	-0.00148
	1889	-0.00125
	1890	-0.00106
	1891	-0.000900442
	1892	-0.000779077
	1893	-0.00068788
	1894	-0.000617819
	1895	-0.000557227
	1896	-0.000508046
	1897	-0.000476642
	1898	-0.00046801
	1899	-0.000482874
	1900	-0.000519795
	1901	-0.000571555
	1902	-0.000626416
	1903	-0.000685055
	1904	-0.000757289
	1905	-0.000840503
	1906	-0.000925071
	1907	-0.000989397
	1908	-0.00101
	1909	-0.000968913
	1910	-0.000881132
	1911	-0.000769316
	1912	-0.000650196
	1913	-0.000519507
	1914	-0.000372392
	1915	-0.000221155
	1916	-7.46556e-05
	1917	7.94826e-05
	1918	0.000255056
	1919	0.00045308
	1920	0.000657611
	1921	0.000855482
	1922	0.00103
	1923	0.00115
	1924	0.00121
	1925	0.00122
	1926	0.00119
	1927	0.00114
	1928	0.00108
	1929	0.000988633
	1930	0.000955418
	1931	0.000905227
	1932	0.000822753
	1933	0.000692966
	1934	0.000506712
	1935	0.000269067
	1936	9.80096e-07
	1937	-0.000262872
	1938	-0.000496989
	1939	-0.000699594
	1940	-0.000883603
	1941	-0.00106
	1942	-0.00123
	1943	-0.00139
	1944	-0.0015
	1945	-0.00155
	1946	-0.00154
	1947	-0.00145
	1948	-0.00131
	1949	-0.00112
	1950	-0.000903617
	1951	-0.000666888
	1952	-0.000430957
	1953	-0.000194443
	1954	5.89155e-05
	1955	0.000343209
	1956	0.000652653
	1957	0.000799449
	1958	0.000891425
	1959	0.00096536
	1960	0.00101
	1961	0.00101
	1962	0.000954655
	1963	0.00086186
	1964	0.000774826
	1965	0.000722665
	1966	0.000701122
	1967	0.000691257
	1968	0.000676184
	1969	0.00064362
	1970	0.000602124
	1971	0.000575528
	1972	0.000548628
	1973	0.000420422
	1974	3.00141e-05
	1975	-0.000772723
	1976	-0.00205
	1977	-0.0038
	1978	-0.00594
	1979	-0.00842
	1980	-0.01106
	1981	-0.01368
	1982	-0.01639
	1983	-0.01911
	1984	-0.02181
	1985	-0.02447
	1986	-0.02708
	1987	-0.02959
	1988	-0.0319
	1989	-0.03383
	1990	-0.03523
	1991	-0.03602
	1992	-0.03618
	1993	-0.0358
	1994	-0.03499
	1995	-0.03388
	1996	-0.03257
	1997	-0.03111
	1998	-0.02955
	1999	-0.02792
[truncated: 3,701 more rows]

## Sheet: Fig. 1g
Data 1
Days elapsed	Ec156_Nb94	Ec156_Nb96	Ec156_Nb120
0
0
0
0
0
0
0
0
0
0
20	1	1	1
20	1	1	1
20	1	1	1
20	1	1	1
20	1	1	1
20	1	1	1
20	1		1
20	1		1
20			1
20			1
20			1
20			1
20			1
20
20
24
24
24
24
24
24
24
24
24
24
24
24
24
24
24
24
28	1
28
28
28
28
28
32	1		1
32
32
32
32
32
32
48
48
48
48
48
48
48
48
48	1
48	1
48
48		1
48		1
48		1
48
48
48
48
48
48

## Sheet: Supplemental Fig. 1d
	Time	heat rate		mol. Ratio	enthalpy
	1	-0.000870451		0.17961	-0.04206
	2	-0.00122		0.34493	-0.23674
	3	-0.00181		0.51214	-0.18612
	4	-0.00226		0.68125	-0.35969
	5	-0.00251		0.8523	-0.11506
	6	-0.00259		1.02531	-0.15197
	7	-0.00253		1.20029	-0.13406
	8	-0.00232		1.37728	-0.22543
	9	-0.00194		1.55628	-0.16722
	10	-0.00142		1.73733	0.07118
	11	-0.000867991		1.92045	-0.04362
	12	-0.000443352		2.10567	-0.29971
	13	-0.000253704		2.293	0.01804
	14	-0.000251756		2.48247	-0.14726
	15	-0.000297175		2.67411	-0.19914
	16	-0.000303996		2.86793	-0.40595
	17	-0.000276752		3.06397	-0.24318
	18	-0.000242813		3.26226	-0.24533
	19	-0.000173977		3.4628	0.02437
	20	-7.83693e-05
	21	-1.21849e-05
	22	-3.98325e-05
	23	-0.000186037
	24	-0.000448615
	25	-0.000778867
	26	-0.00106
	27	-0.0012
	28	-0.00114
	29	-0.000949481
	30	-0.000642058
	31	-0.000238366
	32	0.000190975
	33	0.000557761
	34	0.000743809
	35	0.000714861
	36	0.000550607
	37	0.000211711
	38	-0.000228457
	39	-0.00055168
	40	-0.00076492
	41	-0.00094847
	42	-0.00117
	43	-0.00144
	44	-0.00173
	45	-0.00205
	46	-0.00236
	47	-0.0026
	48	-0.00274
	49	-0.00272
	50	-0.00253
	51	-0.00224
	52	-0.00192
	53	-0.00157
	54	-0.00119
	55	-0.000804167
	56	-0.000433257
	57	-0.000109939
	58	0.000106046
	59	0.000236109
	60	0.000324788
	61	0.000410625
	62	0.000542162
	63	0.000691699
	64	0.000745534
	65	0.00061884
	66	0.000464942
	67	0.000265256
	68	-1.95808e-05
	69	-0.000383249
	70	-0.000799131
	71	-0.00121
	72	-0.00155
	73	-0.00179
	74	-0.00195
	75	-0.0021
	76	-0.00228
	77	-0.0025
	78	-0.00272
	79	-0.00286
	80	-0.00287
	81	-0.0028
	82	-0.00271
	83	-0.00262
	84	-0.00257
	85	-0.00256
	86	-0.00263
	87	-0.00274
	88	-0.00286
	89	-0.00296
	90	-0.00299
	91	-0.00289
	92	-0.00268
	93	-0.00242
	94	-0.00222
	95	-0.00208
	96	-0.00195
	97	-0.00181
	98	-0.00167
	99	-0.00153
	100	-0.00136
	101	-0.00112
	102	-0.000835981
	103	-0.000597773
	104	-0.000503631
	105	-0.000638791
	106	-0.000979747
	107	-0.00141
	108	-0.00179
	109	-0.00206
	110	-0.00224
	111	-0.00239
	112	-0.00256
	113	-0.00277
	114	-0.00301
	115	-0.00324
	116	-0.00341
	117	-0.00349
	118	-0.00352
	119	-0.00347
	120	-0.0033
	121	-0.00307
	122	-0.00291
	123	-0.00288
	124	-0.0029
	125	-0.00287
	126	-0.00272
	127	-0.00245
	128	-0.00207
	129	-0.00165
	130	-0.00129
	131	-0.00109
	132	-0.00106
	133	-0.0011
	134	-0.00113
	135	-0.00113
	136	-0.00111
	137	-0.00102
	138	-0.00085542
	139	-0.000681445
	140	-0.000541491
	141	-0.000462962
	142	-0.000435088
	143	-0.000406151
	144	-0.000328143
	145	-0.000183967
	146	3.50339e-05
	147	0.000342685
	148	0.000744214
	149	0.00121
	150	0.0017
	151	0.00219
	152	0.00261
	153	0.00288
	154	0.00304
	155	0.00317
	156	0.00327
	157	0.00334
	158	0.00334
	159	0.00328
	160	0.00317
	161	0.00303
	162	0.00284
	163	0.00254
	164	0.00212
	165	0.0016
	166	0.00104
	167	0.000553182
	168	0.000276978
	169	0.000196328
	170	0.000143728
	171	-2.20148e-05
	172	-0.000298127
	173	-0.000617604
	174	-0.000888424
	175	-0.00105
	176	-0.0011
	177	-0.0011
	178	-0.00108
	179	-0.00105
	180	-0.000995375
	181	-0.000927901
	182	-0.000932838
	183	-0.00114
	184	-0.00155
	185	-0.00206
	186	-0.00249
	187	-0.00272
	188	-0.00283
	189	-0.00294
	190	-0.00314
	191	-0.00341
	192	-0.00362
	193	-0.00368
	194	-0.00361
	195	-0.00351
	196	-0.00343
	197	-0.00332
	198	-0.00312
	199	-0.00278
	200	-0.00232
	201	-0.00186
	202	-0.00151
	203	-0.00133
	204	-0.00121
	205	-0.00105
	206	-0.000829052
	207	-0.00057797
	208	-0.000349831
	209	-0.000182314
	210	-6.21983e-05
	211	6.66201e-05
	212	0.00024195
	213	0.000485996
	214	0.000780394
	215	0.00107
	216	0.00133
	217	0.00158
	218	0.00183
	219	0.00206
	220	0.00227
	221	0.0024
	222	0.00246
	223	0.00248
	224	0.00254
	225	0.00264
	226	0.00269
	227	0.00261
	228	0.00228
	229	0.00168
	230	0.000943165
	231	0.000408825
	232	4.23071e-05
	233	-0.000135379
	234	-0.00020854
	235	-0.000275224
	236	-0.000348535
	237	-0.00041281
	238	-0.000473812
	239	-0.000516853
	240	-0.0005025
	241	-0.00039214
	242	-0.000163274
	243	0.00017022
	244	-0.000139536
	245	-0.00138
	246	-0.00306
	247	-0.00522
	248	-0.00783
	249	-0.01077
	250	-0.01389
	251	-0.01709
	252	-0.0202
	253	-0.02312
	254	-0.02585
	255	-0.02844
	256	-0.03095
	257	-0.0334
	258	-0.03571
	259	-0.03769
	260	-0.03915
	261	-0.03997
	262	-0.04015
	263	-0.03979
	264	-0.03704
	265	-0.03347
	266	-0.02986
	267	-0.02643
	268	-0.02329
	269	-0.02038
	270	-0.0176
	271	-0.01486
	272	-0.01209
	273	-0.00933
	274	-0.00666
	275	-0.00419
	276	-0.00196
	277	-0.000640185
	278	-0.0004785
	279	-0.000487905
	280	-0.000568813
	281	-0.000603074
	282	-0.000515801
	283	-0.000341174
	284	-0.000159753
	285	-3.93246e-05
	286	9.41582e-06
	287	-9.73554e-06
	288	-6.40444e-05
	289	-0.000122225
	290	-0.000173594
	291	-0.000231092
	292	-0.00026671
	293	-0.000224135
	294	-9.43127e-05
	295	7.78897e-05
	296	0.000183111
	297	0.000170257
	298	6.14427e-05
	299	-0.000109277
	300	-0.000209109
	301	-0.000167565
	302	-0.000164949
	303	-0.00023957
	304	-0.000422568
	305	-0.000673931
	306	-0.00090693
	307	-0.00109
	308	-0.00126
	309	-0.00145
	310	-0.00165
	311	-0.00182
	312	-0.00195
	313	-0.0021
	314	-0.0023
	315	-0.00257
	316	-0.00287
	317	-0.00311
	318	-0.00322
	319	-0.00315
	320	-0.00293
	321	-0.00268
	322	-0.00244
	323	-0.00221
	324	-0.002
	325	-0.00181
	326	-0.0016
	327	-0.00131
	328	-0.000958217
	329	-0.000581541
	330	-0.000230097
	331	7.30569e-05
	332	0.000312175
	333	0.000433837
	334	0.000389973
	335	0.000213247
	336	-1.57623e-05
	337	-0.000234989
	338	-0.000388387
	339	-0.000457504
	340	-0.000481565
	341	-0.000560304
	342	-0.000904093
	343	-0.00124
	344	-0.00142
	345	-0.00141
	346	-0.00127
	347	-0.00108
	348	-0.000858215
	349	-0.000560638
	350	-0.000200521
	351	0.000183009
	352	0.000564333
	353	0.000911646
	354	0.00123
	355	0.00156
	356	0.00194
	357	0.00236
	358	0.00274
	359	0.00301
	360	0.00318
	361	0.0033
	362	0.00336
	363	0.0033
	364	0.00308
	365	0.00275
	366	0.00239
	367	0.00204
	368	0.00175
	369	0.00151
	370	0.00127
	371	0.000965673
	372	0.000579116
	373	0.000126281
	374	-0.000350917
	375	-0.000816507
	376	-0.00119
	377	-0.00137
	378	-0.00132
	379	-0.00105
	380	-0.000657685
	381	-0.000248828
	382	9.06657e-05
	383	0.000284207
	384	0.000290156
	385	0.000154325
	386	-2.05826e-05
	387	-0.000132085
	388	-0.000113929
	389	1.91125e-05
	390	0.000183639
	391	0.000266464
	392	0.000213146
	393	8.54777e-05
	394	-6.45498e-05
	395	-0.000226457
	396	-0.000441164
	397	-0.000732214
	398	-0.00102
	399	-0.00118
	400	-0.00118
	401	-0.00103
	402	-0.000808484
	403	-0.000601092
	404	-0.000455212
	405	-0.00038869
	406	-0.000398728
	407	-0.000493005
	408	-0.000692136
	409	-0.000963495
	410	-0.00122
	411	-0.00134
	412	-0.00128
	413	-0.00111
	414	-0.000918458
	415	-0.000746903
	416	-0.000589329
	417	-0.000433902
	418	-0.00026435
	419	-2.9665e-05
	420	0.000324204
	421	0.000802823
	422	0.00136
	423	0.00192
	424	0.0022
	425	0.00237
	426	0.00254
	427	0.00266
	428	0.00271
	429	0.00271
	430	0.00268
	431	0.0026
	432	0.00248
	433	0.00235
	434	0.00221
	435	0.00204
	436	0.0018
	437	0.00149
	438	0.00121
	439	0.00102
	440	0.000847097
	441	0.000599854
	442	0.000239066
	443	-0.000206992
	444	-0.000707855
	445	-0.00122
	446	-0.00167
	447	-0.00201
	448	-0.00229
	449	-0.00256
	450	-0.00288
	451	-0.00319
	452	-0.00344
	453	-0.00367
	454	-0.00391
	455	-0.00414
	456	-0.00427
	457	-0.00425
	458	-0.00409
	459	-0.00383
	460	-0.00355
	461	-0.00333
	462	-0.00317
	463	-0.003
	464	-0.00274
	465	-0.00233
	466	-0.00183
	467	-0.00132
	468	-0.00086023
	469	-0.000534935
	470	-0.000363854
	471	-0.000329668
	472	-0.000438461
	473	-0.000788633
	474	-0.00151
	475	-0.00267
	476	-0.00432
	477	-0.00652
	478	-0.0092
	479	-0.01222
	480	-0.01537
	481	-0.01849
	482	-0.02148
	483	-0.02437
	484	-0.02716
	485	-0.02987
	486	-0.03248
	487	-0.0349
	488	-0.03697
	489	-0.03856
	490	-0.03958
	491	-0.03997
	492	-0.03976
	493	-0.03909
	494	-0.03815
	495	-0.03715
	496	-0.0362
	497	-0.03533
	498	-0.03442
	499	-0.03333
	500	-0.03144
	501	-0.02959
	502	-0.02783
	503	-0.02616
	504	-0.02452
	505	-0.0228
	506	-0.02098
	507	-0.01911
	508	-0.0173
	509	-0.01559
	510	-0.01394
	511	-0.01228
	512	-0.01058
	513	-0.00892
	514	-0.00735
	515	-0.0059
	516	-0.0046
	517	-0.00346
	518	-0.00243
	519	-0.00154
	520	-0.000844898
	521	-0.000355405
	522	-1.67975e-05
	523	-0.00014563
	524	-0.000369825
	525	-0.000605933
	526	-0.000901372
	527	-0.00124
	528	-0.00153
	529	-0.00172
	530	-0.0018
	531	-0.00171
	532	-0.00146
	533	-0.00116
	534	-0.000888433
	535	-0.000729995
	536	-0.000704597
	537	-0.000732558
	538	-0.000689424
	539	-0.00052472
	540	-0.000297181
	541	-7.49264e-05
	542	7.16431e-05
	543	0.000132227
	544	0.000129026
	545	4.43831e-05
	546	-0.000146602
	547	-0.000433088
	548	-0.000740933
	549	-0.000994984
	550	-0.0011
	551	-0.00103
	552	-0.000848111
	553	-0.000670132
	554	-0.000574849
	555	-0.000596741
	556	-0.000717177
	557	-0.000842228
	558	-0.00091113
	559	-0.000926055
	560	-0.000869406
	561	-0.0007266
	562	-0.00055975
	563	-0.000458114
	564	-0.000451951
	565	-0.000521654
	566	-0.000622212
	567	-0.000702789
	568	-0.000749788
	569	-0.000764822
	570	-0.000699756
	571	-0.000532367
	572	-0.00033365
	573	-0.000209804
	574	-0.000202183
	575	-0.000277777
	576	-0.000358713
	577	-0.000369811
	578	-0.000251018
	579	9.5752e-06
	580	0.000373791
	581	0.000744011
	582	0.00101
	583	0.00112
	584	0.00108
	585	0.000946741
	586	0.000765181
	587	0.000551713
	588	0.000373895
	589	0.000268141
	590	0.000232452
	591	0.00026736
	592	0.000357977
	593	0.000425274
	594	0.000389012
	595	0.000253352
	596	8.13766e-05
	597	-5.89395e-05
	598	-9.95639e-05
	599	-2.10911e-05
	600	0.000122588
	601	0.000280799
	602	0.000455453
	603	0.000653979
	604	0.000877199
	605	0.00108
	606	0.00119
	607	0.00125
	608	0.00132
	609	0.00145
	610	0.00159
	611	0.0017
	612	0.00175
	613	0.00166
	614	0.00142
	615	0.00114
	616	0.000926864
	617	0.000848003
	618	0.000825562
	619	0.000765227
	620	0.000640575
	621	0.000491103
	622	0.000360457
	623	0.000297678
	624	0.000330023
	625	0.00041693
	626	0.000506229
	627	0.000649867
	628	0.000921507
	629	0.00134
	630	0.00179
	631	0.00217
	632	0.00243
	633	0.00257
	634	0.00263
	635	0.00264
	636	0.00261
	637	0.00256
	638	0.00243
	639	0.00219
	640	0.00182
	641	0.00132
	642	0.000734187
	643	0.000103641
	644	-0.000550982
	645	-0.00117
	646	-0.00173
	647	-0.00222
	648	-0.00262
	649	-0.00289
	650	-0.00306
	651	-0.00325
	652	-0.00353
	653	-0.00384
	654	-0.00407
	655	-0.00409
	656	-0.00384
	657	-0.0034
	658	-0.0029
	659	-0.00238
	660	-0.00189
	661	-0.00147
	662	-0.00115
	663	-0.000928735
	664	-0.00077709
	665	-0.000617375
	666	-0.00037731
	667	-3.84695e-05
	668	0.000309228
	669	0.000562736
	670	0.000675868
	671	0.000650378
	672	0.000519023
	673	0.000287984
	674	-1.85043e-05
	675	-0.000337359
	676	-0.000568107
	677	-0.00060573
	678	-0.000410101
	679	-3.40547e-05
	680	0.000423258
	681	0.000861077
	682	0.00122
	683	0.00151
	684	0.00178
	685	0.00205
	686	0.00234
	687	0.00267
	688	0.00308
	689	0.00358
	690	0.00413
	691	0.00399
	692	0.00366
	693	0.00313
	694	0.00242
	695	0.00158
	696	0.000702078
	697	-0.000151095
	698	-0.000958087
	699	-0.00169
	700	-0.00192
	701	-0.00215
	702	-0.00236
	703	-0.00265
	704	-0.00321
	705	-0.00422
	706	-0.00572
	707	-0.00761
	708	-0.00974
	709	-0.01193
	710	-0.0141
	711	-0.01621
	712	-0.01827
	713	-0.02028
	714	-0.0223
	715	-0.02433
	716	-0.02635
	717	-0.02834
	718	-0.03014
	719	-0.03153
	720	-0.03232
	721	-0.0325
	722	-0.0322
	723	-0.0316
	724	-0.03085
	725	-0.03001
	726	-0.02908
	727	-0.02803
	728	-0.02686
	729	-0.02561
	730	-0.02436
	731	-0.02317
	732	-0.02205
	733	-0.021
	734	-0.01996
	735	-0.0189
	736	-0.01779
	737	-0.01666
	738	-0.01551
	739	-0.0144
	740	-0.01341
	741	-0.01259
	742	-0.01194
	743	-0.0114
	744	-0.01086
	745	-0.01027
	746	-0.00962
	747	-0.00894
	748	-0.00824
	749	-0.00757
	750	-0.00698
	751	-0.00645
	752	-0.00598
	753	-0.0056
	754	-0.00532
	755	-0.00506
	756	-0.00478
	757	-0.00448
	758	-0.00422
	759	-0.00401
	760	-0.00384
	761	-0.00368
	762	-0.00355
	763	-0.0035
	764	-0.00351
	765	-0.00356
	766	-0.00359
	767	-0.00355
	768	-0.00338
	769	-0.00309
	770	-0.00272
	771	-0.0023
	772	-0.00185
	773	-0.00141
	774	-0.000967887
	775	-0.000491427
	776	2.3711e-05
	777	0.000544862
	778	0.00103
	779	0.00142
	780	0.00165
	781	0.00172
	782	0.00164
	783	0.00148
	784	0.00129
	785	0.00106
	786	0.000767889
	787	0.000448575
	788	0.00013455
	789	-0.000173693
	790	-0.000482122
	791	-0.000796145
	792	-0.00113
	793	-0.00146
	794	-0.00174
	795	-0.00191
	796	-0.00191
	797	-0.00177
	798	-0.00158
	799	-0.00137
	800	-0.00114
	801	-0.000908177
	802	-0.000648733
	803	-0.000363749
	804	-9.38374e-05
	805	9.94798e-05
	806	0.000210459
	807	0.000318106
	808	0.000484017
	809	0.000693785
	810	0.00085881
	811	0.000882249
	812	0.000730323
	813	0.000471914
	814	0.000241497
	815	0.000141824
	816	0.000177308
	817	0.000256916
	818	0.000253016
	819	0.000112461
	820	-0.000115489
	821	-0.000356121
	822	-0.000576085
	823	-0.000798587
	824	-0.00101
	825	-0.00114
	826	-0.00115
	827	-0.00105
	828	-0.00086791
	829	-0.000678701
	830	-0.000547945
	831	-0.000478995
	832	-0.000414564
	833	-0.00027551
	834	-9.68494e-06
	835	0.00039103
	836	0.000854271
	837	0.00127
	838	0.00162
	839	0.00189
	840	0.00207
	841	0.0022
	842	0.00229
	843	0.00232
	844	0.00227
	845	0.00222
	846	0.00216
	847	0.00207
	848	0.00196
	849	0.00183
	850	0.00166
	851	0.00145
	852	0.00127
	853	0.00118
	854	0.00122
	855	0.00137
	856	0.00157
	857	0.00176
	858	0.0019
	859	0.00197
	860	0.00198
	861	0.00198
	862	0.00207
	863	0.00221
	864	0.00233
	865	0.0024
	866	0.00245
	867	0.00252
	868	0.00259
	869	0.00258
	870	0.00245
	871	0.00224
	872	0.00204
	873	0.00192
	874	0.0019
	875	0.00196
	876	0.002
	877	0.00191
	878	0.00163
	879	0.00127
	880	0.000978163
	881	0.000784623
	882	0.000648715
	883	0.000534966
	884	0.000466139
	885	0.000483871
	886	0.000558812
	887	0.000645582
	888	0.000735122
	889	0.00078184
	890	0.000725143
	891	0.000579665
	892	0.000444801
	893	0.000426149
	894	0.000524486
	895	0.000653801
	896	0.000738283
	897	0.000730157
	898	0.00059507
	899	0.00030878
	900	-9.44173e-05
	901	-0.000534326
	902	-0.000939718
	903	-0.00128
	904	-0.00158
	905	-0.00185
	906	-0.00214
	907	-0.00248
	908	-0.00287
	909	-0.00325
	910	-0.00353
	911	-0.00372
	912	-0.00387
	913	-0.00401
	914	-0.00414
	915	-0.00424
	916	-0.00434
	917	-0.00452
	918	-0.00478
	919	-0.0051
	920	-0.00539
	921	-0.00229
	922	0.000888786
	923	0.00409
	924	0.00453
	925	0.00404
	926	0.00346
	927	0.00292
	928	0.00251
	929	0.00215
	930	0.00175
	931	0.00125
	932	0.000655423
	933	-5.70967e-05
	934	-0.000927751
	935	-0.00209
	936	-0.00365
	937	-0.00565
	938	-0.008
	939	-0.01054
	940	-0.01314
	941	-0.01577
	942	-0.01848
	943	-0.02129
	944	-0.02414
	945	-0.02697
	946	-0.02968
	947	-0.0322
	948	-0.03444
	949	-0.03631
	950	-0.03769
	951	-0.03851
	952	-0.03875
	953	-0.03854
	954	-0.03805
	955	-0.03746
	956	-0.03685
	957	-0.0362
	958	-0.0354
	959	-0.03435
	960	-0.03305
	961	-0.03159
	962	-0.03008
	963	-0.02861
	964	-0.02729
	965	-0.02617
	966	-0.02521
	967	-0.02432
	968	-0.02342
	969	-0.02243
	970	-0.02131
	971	-0.0201
	972	-0.0189
	973	-0.01783
	974	-0.01696
	975	-0.01628
	976	-0.01576
	977	-0.01534
	978	-0.01496
	979	-0.01456
	980	-0.0141
	981	-0.01354
	982	-0.01288
	983	-0.01216
	984	-0.01143
	985	-0.0107
	986	-0.0099
	987	-0.00901
	988	-0.00803
	989	-0.00706
	990	-0.00611
	991	-0.00516
	992	-0.00415
	993	-0.00312
	994	-0.00209
	995	-0.0011
	996	-0.000157002
	997	0.000719496
	998	0.00151
	999	0.00219
	1000	0.00269
	1001	0.00299
	1002	0.00308
	1003	0.00305
	1004	0.003
	1005	0.00293
	1006	0.00278
	1007	0.00253
	1008	0.00223
	1009	0.00194
	1010	0.00163
	1011	0.00127
	1012	0.000791686
	1013	0.000177387
	1014	-0.000546127
	1015	-0.00132
	1016	-0.00211
	1017	-0.00291
	1018	-0.00371
	1019	-0.00452
	1020	-0.00527
	1021	-0.00593
	1022	-0.00649
	1023	-0.00694
	1024	-0.00728
	1025	-0.00751
	1026	-0.00761
	1027	-0.00748
	1028	-0.00726
	1029	-0.00696
	1030	-0.00658
	1031	-0.00609
	1032	-0.00548
	1033	-0.00479
	1034	-0.00406
	1035	-0.00328
	1036	-0.00243
	1037	-0.00154
	1038	-0.000692927
	1039	-4.13671e-06
	1040	0.000458367
	1041	0.000713119
	1042	0.000835267
	1043	0.000886229
	1044	0.000894902
	1045	0.000904029
	1046	0.000909316
	1047	0.000861339
	1048	0.000737724
	1049	0.00053869
	1050	0.000254118
	1051	-0.000117994
	1052	-0.000548027
	1053	-0.0009951
	1054	-0.00141
	1055	-0.00176
	1056	-0.00202
	1057	-0.00222
	1058	-0.00233
	1059	-0.00229
	1060	-0.00211
	1061	-0.00184
	1062	-0.00157
	1063	-0.00133
	1064	-0.00111
	1065	-0.000910603
	1066	-0.000715378
	1067	-0.000506416
	1068	-0.000276654
	1069	-3.08033e-05
	1070	0.000200039
	1071	0.000380669
	1072	0.000523614
	1073	0.000631396
	1074	0.000700783
	1075	0.000723867
	1076	0.000719817
	1077	0.000778436
	1078	0.000964076
	1079	0.00125
	1080	0.00161
	1081	0.002
	1082	0.00234
	1083	0.00263
	1084	0.00287
	1085	0.00305
	1086	0.00314
	1087	0.00315
	1088	0.00313
	1089	0.00312
	1090	0.00311
	1091	0.00311
	1092	0.00306
	1093	0.00288
	1094	0.00263
	1095	0.00235
	1096	0.00208
	1097	0.00178
	1098	0.00142
	1099	0.00101
	1100	0.000611928
	1101	0.000325117
	1102	0.000122602
	1103	-0.000142683
	1104	-0.000593148
	1105	-0.00123
	1106	-0.002
	1107	-0.00277
	1108	-0.00343
	1109	-0.004
	1110	-0.00454
	1111	-0.00502
	1112	-0.00541
	1113	-0.00567
	1114	-0.00579
	1115	-0.00579
	1116	-0.00574
	1117	-0.00569
	1118	-0.00561
	1119	-0.00542
	1120	-0.0051
	1121	-0.00469
	1122	-0.00429
	1123	-0.00392
	1124	-0.00355
	1125	-0.00317
	1126	-0.00287
	1127	-0.00267
	1128	-0.00256
	1129	-0.00245
	1130	-0.00226
	1131	-0.00195
	1132	-0.00156
	1133	-0.0012
	1134	-0.00104
	1135	-0.00111
	1136	-0.00132
	1137	-0.00146
	1138	-0.00141
	1139	-0.00118
	1140	-0.000801009
	1141	-0.00037676
	1142	-5.59376e-05
	1143	2.72806e-05
	1144	-0.000162764
	1145	-0.000560104
	1146	-0.00103
	1147	-0.0014
	1148	-0.00152
	1149	-0.00139
	1150	-0.00113
	1151	-0.000613634
	1152	-0.000317946
	1153	-0.00031732
	1154	-0.000540477
	1155	-0.00079793
	1156	-0.000892957
	1157	-0.00071436
	1158	-0.000284046
	1159	-0.000243054
	1160	-0.000146191
	1161	-8.18301e-05
	1162	-8.03769e-05
	1163	-0.000158264
	1164	-0.000378747
	1165	-0.000872325
	1166	-0.00173
	1167	-0.00302
	1168	-0.00472
	1169	-0.00673
	1170	-0.00897
	1171	-0.01137
	1172	-0.01384
	1173	-0.0163
	1174	-0.0187
	1175	-0.02112
	1176	-0.02363
	1177	-0.02624
	1178	-0.02882
	1179	-0.03116
	1180	-0.03298
	1181	-0.03412
	1182	-0.03453
	1183	-0.03434
	1184	-0.03379
	1185	-0.03304
	1186	-0.03214
	1187	-0.0311
	1188	-0.02993
	1189	-0.02862
	1190	-0.02715
	1191	-0.02554
	1192	-0.02385
	1193	-0.0222
	1194	-0.0207
	1195	-0.01935
	1196	-0.01815
	1197	-0.017
	1198	-0.01581
	1199	-0.01454
	1200	-0.01321
	1201	-0.01194
	1202	-0.01082
	1203	-0.00986
	1204	-0.00896
	1205	-0.008
	1206	-0.00696
	1207	-0.00581
	1208	-0.00459
	1209	-0.00336
	1210	-0.00215
	1211	-0.00103
	1212	1.52185e-05
	1213	0.000989484
	1214	0.0019
	1215	0.00271
	1216	0.00336
	1217	0.00386
	1218	0.00423
	1219	0.00449
	1220	0.00462
	1221	0.00455
	1222	0.00421
	1223	0.00365
	1224	0.00295
	1225	0.00222
	1226	0.00157
	1227	0.00112
	1228	0.000653541
	1229	0.000140197
	1230	-0.000385958
	1231	-0.000871208
	1232	-0.00126
	1233	-0.00154
	1234	-0.0018
	1235	-0.00212
	1236	-0.0025
	1237	-0.00284
	1238	-0.00305
	1239	-0.00317
	1240	-0.00326
	1241	-0.00335
	1242	-0.00347
	1243	-0.00361
	1244	-0.00378
	1245	-0.00397
	1246	-0.00419
	1247	-0.0044
	1248	-0.00455
	1249	-0.00458
	1250	-0.00448
	1251	-0.00426
	1252	-0.00398
	1253	-0.00372
	1254	-0.0035
	1255	-0.00327
	1256	-0.00299
	1257	-0.00263
	1258	-0.00215
	1259	-0.00158
	1260	-0.000911934
	1261	-0.000150466
	1262	0.000634425
	1263	0.00133
	1264	0.00186
	1265	0.00224
	1266	0.0025
	1267	0.0027
	1268	0.00291
	1269	0.00317
	1270	0.00345
	1271	0.00373
	1272	0.00399
	1273	0.00424
	1274	0.00443
	1275	0.00453
	1276	0.00452
	1277	0.00441
	1278	0.00421
	1279	0.00392
	1280	0.00358
	1281	0.00324
	1282	0.0029
	1283	0.00253
	1284	0.0021
	1285	0.00162
	1286	0.00112
	1287	0.000633473
	1288	0.000167524
	1289	-0.000308662
	1290	-0.000835508
	1291	-0.00138
	1292	-0.00188
	1293	-0.00227
	1294	-0.0025
	1295	-0.00261
	1296	-0.00264
	1297	-0.00262
	1298	-0.00251
	1299	-0.00234
	1300	-0.00209
	1301	-0.00181
	1302	-0.00154
	1303	-0.00131
	1304	-0.00107
	1305	-0.000772958
	1306	-0.000461531
	1307	-0.000176452
	1308	6.86327e-05
	1309	0.000258079
	1310	0.000426854
	1311	0.000605521
	1312	0.000766068
	1313	0.000848359
	1314	0.000829355
	1315	0.000727186
	1316	0.000574012
	1317	0.000361005
	1318	5.32956e-05
	1319	-0.000328818
	1320	-0.000748105
	1321	-0.0012
	1322	-0.00164
	1323	-0.00202
	1324	-0.00236
	1325	-0.0027
	1326	-0.00306
	1327	-0.00341
	1328	-0.00369
	1329	-0.00385
	1330	-0.00391
	1331	-0.00395
	1332	-0.00393
	1333	-0.00381
	1334	-0.00358
	1335	-0.00327
	1336	-0.00287
	1337	-0.00238
	1338	-0.00183
	1339	-0.00122
	1340	-0.000558664
	1341	0.000104489
	1342	0.000733513
	1343	0.00129
	1344	0.00172
	1345	0.00202
	1346	0.00218
	1347	0.00218
	1348	0.00205
	1349	0.00188
	1350	0.00175
	1351	0.00167
	1352	0.00164
	1353	0.00164
	1354	0.00168
	1355	0.00172
	1356	0.00173
	1357	0.0017
	1358	0.00164
	1359	0.00162
	1360	0.00168
	1361	0.00185
	1362	0.00211
	1363	0.00244
	1364	0.00279
	1365	0.00311
	1366	0.00335
	1367	0.00339
	1368	0.00321
	1369	0.00286
	1370	0.00249
	1371	0.00218
	1372	0.00195
	1373	0.00171
	1374	0.00138
	1375	0.000938638
	1376	0.000494421
	1377	0.000179531
	1378	4.2403e-05
	1379	8.81083e-06
	1380	1.98952e-13
	1381	-8.61262e-05
	1382	-0.000137311
	1383	-0.00011007
	1384	-2.54888e-05
	1385	4.50772e-05
	1386	2.45165e-05
	1387	-0.000108
	1388	-0.000258999
	1389	-0.000279813
	1390	-0.000106915
	1391	0.000208056
	1392	0.000537984
	1393	0.000801074
	1394	0.000930675
	1395	0.00057593
	1396	-0.000289423
	1397	-0.00167
	1398	-0.00353
	1399	-0.00572
	1400	-0.00804
	1401	-0.01034
	1402	-0.01256
	1403	-0.01472
	1404	-0.01689
	1405	-0.01918
	1406	-0.02166
	1407	-0.02425
	1408	-0.02679
	1409	-0.02905
	1410	-0.03087
	1411	-0.03214
	1412	-0.03275
	1413	-0.03268
	1414	-0.03209
	1415	-0.03116
	1416	-0.03006
	1417	-0.02881
	1418	-0.02744
	1419	-0.026
	1420	-0.02457
	1421	-0.02314
	1422	-0.02173
	1423	-0.02035
	1424	-0.01899
	1425	-0.01757
	1426	-0.01609
	1427	-0.01462
	1428	-0.01326
	1429	-0.01207
	1430	-0.01104
	1431	-0.01017
	1432	-0.00946
	1433	-0.00891
	1434	-0.00847
	1435	-0.00804
	1436	-0.0076
	1437	-0.00715
	1438	-0.00671
	1439	-0.00629
	1440	-0.00589
	1441	-0.00554
	1442	-0.00529
	1443	-0.0051
	1444	-0.00496
	1445	-0.00478
	1446	-0.00449
	1447	-0.00407
	1448	-0.00356
	1449	-0.00302
	1450	-0.00249
	1451	-0.00198
	1452	-0.00146
	1453	-0.00087943
	1454	-0.000217529
	1455	0.000479173
	1456	0.000887864
	1457	0.00104
	1458	0.000999993
	1459	0.000813027
	1460	0.000550479
	1461	0.000271611
	1462	9.65199e-06
	1463	-0.000228038
	1464	-0.000422307
	1465	-0.000587218
	1466	-0.000786863
	1467	-0.00107
	1468	-0.00149
	1469	-0.00206
	1470	-0.00274
	1471	-0.00341
	1472	-0.00388
	1473	-0.00408
	1474	-0.00405
	1475	-0.00391
	1476	-0.0038
	1477	-0.00373
	1478	-0.00364
	1479	-0.00348
	1480	-0.00326
	1481	-0.00297
	1482	-0.00266
	1483	-0.00239
	1484	-0.00211
	1485	-0.00181
	1486	-0.00148
	1487	-0.00114
	1488	-0.000845277
	1489	-0.000602562
	1490	-0.000403669
	1491	-0.000215198
	1492	-6.49469e-05
	1493	-1.14848e-05
	1494	-5.91113e-05
	1495	-0.000131524
	1496	-0.000154299
	1497	-8.0036e-05
	1498	0.000113092
	1499	0.000406162
	1500	0.000774358
	1501	0.00117
	1502	0.00155
	1503	0.00187
	1504	0.0021
	1505	0.00221
	1506	0.00223
	1507	0.0023
	1508	0.0025
	1509	0.00284
	1510	0.00325
	1511	0.00364
	1512	0.00397
	1513	0.0042
	1514	0.00428
	1515	0.00423
	1516	0.00409
	1517	0.00394
	1518	0.00379
	1519	0.00365
	1520	0.00353
	1521	0.00336
	1522	0.00312
	1523	0.00281
	1524	0.00243
	1525	0.00201
	1526	0.00159
	1527	0.00123
	1528	0.000957565
	1529	0.000752997
	1530	0.000556911
	1531	0.000317698
	1532	5.44807e-05
	1533	-0.000169423
	1534	-0.000290681
	1535	-0.000294288
	1536	-0.000219546
	1537	-0.000133929
	1538	-0.000115903
	1539	-0.000210508
	1540	-0.000432478
	1541	-0.000768714
	1542	-0.00118
	1543	-0.00158
	1544	-0.00187
	1545	-0.00195
	1546	-0.00188
	1547	-0.00176
	1548	-0.00171
	1549	-0.00174
	1550	-0.00191
	1551	-0.00208
	1552	-0.0022
	1553	-0.00228
	1554	-0.00229
	1555	-0.00222
	1556	-0.00203
	1557	-0.00171
	1558	-0.00131
	1559	-0.000943856
	1560	-0.000696022
	1561	-0.000542057
	1562	-0.000428577
	1563	-0.000325975
	1564	-0.000246365
	1565	-0.000217831
	1566	-0.000246473
	1567	-0.000310385
	1568	-0.000375492
	1569	-0.000453267
	1570	-0.000573381
	1571	-0.000783239
	1572	-0.00116
	1573	-0.00171
	1574	-0.00233
	1575	-0.0029
	1576	-0.00335
	1577	-0.00367
	1578	-0.00385
	1579	-0.0039
	1580	-0.00383
	1581	-0.00361
	1582	-0.00333
	1583	-0.00307
	1584	-0.00288
	1585	-0.00278
	1586	-0.00268
	1587	-0.00244
	1588	-0.00202
	1589	-0.00145
	1590	-0.000841893
	1591	-0.000288868
	1592	0.000155348
	1593	0.000454869
	1594	0.000618232
	1595	0.000676714
	1596	0.000632185
	1597	0.000513789
	1598	0.000372152
	1599	0.000254754
	1600	0.000200527
	1601	0.000175075
	1602	0.000114334
	1603	-1.19239e-05
	1604	1.69068e-05
	1605	8.07683e-06
	1606	5.38934e-06
	1607	4.18678e-06
	1608	1.70321e-06
	1609	-1.24152e-05
	1610	-4.41762e-05
	1611	-0.000260048
	1612	-0.000472301
	1613	-0.000684785
	1614	-0.000902973
	1615	-0.00114
	1616	-0.00139
	1617	-0.00163
	1618	-0.00185
	1619	-0.00205
	1620	-0.00226
	1621	-0.0025
	1622	-0.00271
	1623	-0.00291
	1624	-0.00323
	1625	-0.00385
	1626	-0.00495
	1627	-0.00658
	1628	-0.00865
	1629	-0.01099
	1630	-0.01347
	1631	-0.01602
	1632	-0.01861
	1633	-0.02124
	1634	-0.02388
	1635	-0.02649
	1636	-0.029
	1637	-0.03134
	1638	-0.03342
	1639	-0.03515
	1640	-0.03639
	1641	-0.03699
	1642	-0.03687
	1643	-0.03616
	1644	-0.03507
	1645	-0.03377
	1646	-0.03232
	1647	-0.03073
	1648	-0.02901
	1649	-0.02719
	1650	-0.02533
	1651	-0.02353
	1652	-0.02189
	1653	-0.02047
	1654	-0.01924
	1655	-0.01816
	1656	-0.01723
	1657	-0.01643
	1658	-0.01565
	1659	-0.01476
	1660	-0.01368
	1661	-0.01245
	1662	-0.01121
	1663	-0.01014
	1664	-0.00931
	1665	-0.00862
	1666	-0.00794
	1667	-0.00716
	1668	-0.00621
	1669	-0.00515
	1670	-0.00407
	1671	-0.003
	1672	-0.00195
	1673	-0.000885511
	1674	0.000149842
	1675	0.00108
	1676	0.00183
	1677	0.00241
	1678	0.00289
	1679	0.00337
	1680	0.00384
	1681	0.00425
	1682	0.00455
	1683	0.00473
	1684	0.00481
	1685	0.00487
	1686	0.00494
	1687	0.00498
	1688	0.00489
	1689	0.00465
	1690	0.00431
	1691	0.00395
	1692	0.00368
	1693	0.00351
	1694	0.00344
	1695	0.00345
	1696	0.00352
	1697	0.00361
	1698	0.00371
	1699	0.00381
	1700	0.00392
	1701	0.00398
	1702	0.00399
	1703	0.00401
	1704	0.00406
	1705	0.00408
	1706	0.00401
	1707	0.00381
	1708	0.00353
	1709	0.00318
	1710	0.00275
	1711	0.00222
	1712	0.00163
	1713	0.000977832
	1714	0.000265975
	1715	-0.000464589
	1716	-0.00116
	1717	-0.00184
	1718	-0.00253
	1719	-0.00321
	1720	-0.00382
	1721	-0.00427
	1722	-0.00458
	1723	-0.0048
	1724	-0.00501
	1725	-0.00526
	1726	-0.00552
	1727	-0.00574
	1728	-0.00587
	1729	-0.00591
	1730	-0.00591
	1731	-0.00598
	1732	-0.00609
	1733	-0.0062
	1734	-0.00634
	1735	-0.00654
	1736	-0.00685
	1737	-0.00724
	1738	-0.00762
	1739	-0.00791
	1740	-0.00804
	1741	-0.00804
	1742	-0.00798
	1743	-0.00789
	1744	-0.00772
	1745	-0.0074
	1746	-0.00692
	1747	-0.00635
	1748	-0.00571
	1749	-0.00499
	1750	-0.00418
	1751	-0.00329
	1752	-0.00238
	1753	-0.00156
	1754	-0.000895486
	1755	-0.000408579
	1756	-1.96212e-05
	1757	0.000352841
	1758	0.000769801
	1759	0.00127
	1760	0.0018
	1761	0.00231
	1762	0.00277
	1763	0.00315
	1764	0.00351
	1765	0.00393
	1766	0.00449
	1767	0.00518
	1768	0.00598
	1769	0.00685
	1770	0.00771
	1771	0.00851
	1772	0.00921
	1773	0.00978
	1774	0.01019
	1775	0.01049
	1776	0.01074
	1777	0.01098
	1778	0.01119
	1779	0.01131
	1780	0.0113
	1781	0.01115
	1782	0.01089
	1783	0.01056
	1784	0.01017
	1785	0.00977
	1786	0.0094
	1787	0.00906
	1788	0.00875
	1789	0.0084
	1790	0.00795
	1791	0.0074
	1792	0.00679
	1793	0.0062
	1794	0.0056
	1795	0.00493
	1796	0.00423
	1797	0.00357
	1798	0.003
	1799	0.00252
	1800	0.00217
	1801	0.00192
	1802	0.00168
	1803	0.00137
	1804	0.000961566
	1805	0.000518049
	1806	9.83057e-05
	1807	-0.000305058
	1808	-0.000689193
	1809	-0.00103
	1810	-0.00132
	1811	-0.00162
	1812	-0.00197
	1813	-0.00236
	1814	-0.00273
	1815	-0.00304
	1816	-0.00332
	1817	-0.00362
	1818	-0.00393
	1819	-0.00417
	1820	-0.0043
	1821	-0.00431
	1822	-0.00425
	1823	-0.00422
	1824	-0.00425
	1825	-0.00431
	1826	-0.00434
	1827	-0.00431
	1828	-0.00423
	1829	-0.0042
	1830	-0.00435
	1831	-0.00467
	1832	-0.00507
	1833	-0.00547
	1834	-0.00593
	1835	-0.00658
	1836	-0.00746
	1837	-0.00848
	1838	-0.00946
	1839	-0.01029
	1840	-0.01103
	1841	-0.0102
	1842	-0.00948
	1843	-0.00887
	1844	-0.00825
	1845	-0.0075
	1846	-0.00657
	1847	-0.00551
	1848	-0.00442
	1849	-0.0033
	1850	-0.00208
	1851	-0.000723953
	1852	0.000206541
	1853	-1.19806e-05
	1854	-0.000615914
	1855	-0.00177
	1856	-0.00348
	1857	-0.00565
	1858	-0.00815
	1859	-0.01086
	1860	-0.01372
	1861	-0.01669
	1862	-0.01967
	1863	-0.02258
	1864	-0.02543
	1865	-0.02824
	1866	-0.03095
	1867	-0.0335
	1868	-0.03573
	1869	-0.03744
	1870	-0.03852
	1871	-0.03896
	1872	-0.03884
	1873	-0.03827
	1874	-0.03735
	1875	-0.03606
	1876	-0.03442
	1877	-0.03252
	1878	-0.0305
	1879	-0.02843
	1880	-0.02638
	1881	-0.02439
	1882	-0.02248
	1883	-0.02064
	1884	-0.01887
	1885	-0.01715
	1886	-0.01545
	1887	-0.01378
	1888	-0.01217
	1889	-0.01067
	1890	-0.00931
	1891	-0.00803
	1892	-0.00679
	1893	-0.00555
	1894	-0.00433
	1895	-0.00317
	1896	-0.0021
	1897	-0.00118
	1898	-0.000420345
	1899	0.000254954
	1900	0.000917792
	1901	0.00158
	1902	0.00224
	1903	0.0029
	1904	0.0035
	1905	0.00393
	1906	0.00408
	1907	0.00394
	1908	0.00361
	1909	0.00322
	1910	0.00287
	1911	0.00259
	1912	0.0024
	1913	0.00223
	1914	0.00196
	1915	0.0015
	1916	0.000854721
	1917	0.000115069
	1918	-0.000599146
	1919	-0.00121
	1920	-0.00165
	1921	-0.00197
	1922	-0.00225
	1923	-0.00256
	1924	-0.0029
	1925	-0.00322
	1926	-0.00348
	1927	-0.00365
	1928	-0.00376
	1929	-0.00378
	1930	-0.00369
	1931	-0.00351
	1932	-0.00334
	1933	-0.00328
	1934	-0.00338
	1935	-0.00362
	1936	-0.00391
	1937	-0.00415
	1938	-0.00429
	1939	-0.00431
	1940	-0.00426
	1941	-0.00417
	1942	-0.00405
	1943	-0.00388
	1944	-0.00376
	1945	-0.00373
	1946	-0.00372
	1947	-0.00367
	1948	-0.00351
	1949	-0.00322
	1950	-0.00285
	1951	-0.00244
	1952	-0.00208
	1953	-0.00181
	1954	-0.00165
	1955	-0.0016
	1956	-0.00162
	1957	-0.00166
	1958	-0.0017
	1959	-0.00171
	1960	-0.00169
	1961	-0.00163
	1962	-0.00166
	1963	-0.00171
	1964	-0.00169
	1965	-0.00156
	1966	-0.00129
	1967	-0.000933447
	1968	-0.000562554
	1969	-0.000210582
	1970	0.000110045
	1971	0.000397228
	1972	0.000640611
	1973	0.000828216
	1974	0.000986023
	1975	0.00116
	1976	0.00138
	1977	0.00168
	1978	0.00204
	1979	0.00233
	1980	0.00244
	1981	0.00237
	1982	0.0022
	1983	0.00198
	1984	0.00177
	1985	0.00163
	1986	0.00156
	1987	0.00151
	1988	0.00142
	1989	0.00131
	1990	0.0012
	1991	0.00111
	1992	0.00102
	1993	0.000874597
	1994	0.000706491
	1995	0.000543564
	1996	0.000373126
	1997	0.000168992
	1998	-3.64148e-05
	1999	-0.00021371
[truncated: 2,601 more rows]

## Sheet: Supplemental Fig. 1e
	Time	heat rate		mol. Ratio	enthalpy
	1	5.85186e-05		0.16749	-0.40729
	2	5.0669e-05		0.30893	-0.31006
	3	2.29807e-05		0.45198	-0.17638
	4	-2.67826e-06		0.59667	-0.19895
	5	-1.45729e-05		0.74302	-0.18876
	6	-1.89828e-05		0.89103	-0.36963
	7	-1.09483e-05		1.04074	-0.20802
	8	2.60145e-05		1.19216	-0.00899
	9	9.38751e-05		1.34531	-0.22783
	10	0.000174756		1.5002	-0.26573
	11	0.000237584		1.65687	-0.23395
	12	0.000270617		1.81533	-0.26997
	13	0.000284172		1.9756	-0.12163
	14	0.000286386		2.13771	-0.1021
	15	0.000291282		2.30166	-0.13563
	16	0.00031778		2.46749	-0.18781
	17	0.000373484		2.63521	0.03979
	18	0.000450311		2.80485	0.02198
	19	0.000532545		2.97643	-0.04132
	20	0.000607682		3.14997	-0.03594
	21	0.000684948		3.3255	-0.00831
	22	0.000764672		3.50303	0.06899
	23	0.000826603		3.68258	0.07671
	24	0.000871561
	25	0.000917224
	26	0.000978183
	27	0.00105
	28	0.00111
	29	0.00114
	30	0.00113
	31	0.00108
	32	0.00101
	33	0.000928267
	34	0.000854926
	35	0.000797523
	36	0.00074744
	37	0.000688186
	38	0.000620566
	39	0.000547324
	40	0.000478843
	41	0.000426902
	42	0.000393771
	43	0.000369486
	44	0.000346404
	45	0.000323235
	46	0.000302802
	47	0.000284821
	48	0.000264274
	49	0.000236088
	50	0.000189023
	51	0.000126828
	52	7.02594e-05
	53	1.99941e-05
	54	-4.03965e-05
	55	-0.000122165
	56	-0.000218619
	57	-0.000309743
	58	-0.000376515
	59	-0.000408643
	60	-0.000402453
	61	-0.00037104
	62	-0.000327577
	63	-0.000275851
	64	-0.000219864
	65	-0.000157719
	66	-8.63901e-05
	67	-1.17211e-05
	68	6.29683e-05
	69	0.000132139
	70	0.000188989
	71	0.000230406
	72	0.000257645
	73	0.00028799
	74	0.000339657
	75	0.000414465
	76	0.000506196
	77	0.000593244
	78	0.000651216
	79	0.000671568
	80	0.000654307
	81	0.000612887
	82	0.000565557
	83	0.000530613
	84	0.000523657
	85	0.000541753
	86	0.000572159
	87	0.00060515
	88	0.000635854
	89	0.000661296
	90	0.000673779
	91	0.000669352
	92	0.000665478
	93	0.000680915
	94	0.000723353
	95	0.000796394
	96	0.000894765
	97	0.001
	98	0.00111
	99	0.00119
	100	0.00123
	101	0.00123
	102	0.0012
	103	0.00116
	104	0.00111
	105	0.00106
	106	0.00101
	107	0.00097028
	108	0.000922845
	109	0.000873393
	110	0.000825676
	111	0.000773103
	112	0.000710739
	113	0.000635772
	114	0.000555896
	115	0.000486987
	116	0.000430995
	117	0.000383081
	118	0.00033469
	119	0.000179282
	121	6.55261e-05
	122	-5.26432e-05
	123	-0.000160236
	124	-0.000250264
	125	-0.000323137
	126	-0.000377338
	127	-0.000415782
	128	-0.000432161
	129	-0.00041888
	130	-0.00036848
	131	-0.000277871
	132	-0.000160246
	133	-2.68949e-05
	134	0.000126536
	135	0.000306676
	136	0.000502776
	137	0.000690877
	138	0.000856402
	139	0.000986972
	140	0.00107
	141	0.00111
	142	0.00114
	143	0.00116
	144	0.00118
	145	0.00117
	146	0.00113
	147	0.00105
	148	0.000942337
	149	0.000821278
	150	0.000699498
	151	0.000590576
	152	0.000505726
	153	0.000449998
	154	0.000424041
	155	0.000430191
	156	0.000457332
	157	0.000481673
	158	0.000470911
	159	0.000419841
	160	0.000351553
	161	0.000298002
	162	0.000280854
	163	0.000295497
	164	0.000327246
	165	0.000352478
	166	0.000352293
	167	0.000321376
	168	0.00026147
	169	0.000184548
	170	0.000102066
	171	2.66618e-05
	172	-3.14659e-05
	173	-5.89455e-05
	174	-4.5393e-05
	175	3.19342e-06
	176	7.27816e-05
	177	0.000145506
	178	0.000195244
	179	0.00020548
	180	0.000183104
	181	0.000144208
	182	0.000116268
	183	0.000111876
	184	0.000124711
	185	0.000146617
	186	0.000166498
	187	0.000182447
	188	0.000195196
	189	0.000194558
	190	0.000169378
	191	0.000117093
	192	4.92948e-05
	193	-1.07022e-05
	194	-4.57311e-05
	195	-5.64405e-05
	196	-5.6343e-05
	197	-5.95593e-05
	198	-5.79133e-05
	199	-3.72334e-05
	200	-1.32871e-12
	201	4.03376e-05
	202	7.37159e-05
	203	0.000111567
	204	0.000162003
	205	0.000235152
	206	0.000331382
	207	0.000428692
	208	0.000507285
	209	0.000567594
	210	0.000630041
	211	0.000715223
	212	0.00081879
	213	0.000909705
	214	0.000948718
	215	0.000919715
	216	0.000832341
	217	0.000700182
	218	0.000534668
	219	0.000340062
	220	0.000113206
	221	-0.000146136
	222	-0.000422788
	223	-0.000702407
	224	-0.000985749
	225	-0.00129
	226	-0.0016
	227	-0.00193
	228	-0.00227
	229	-0.0026
	230	-0.0029
	231	-0.00318
	232	-0.00341
	233	-0.00358
	234	-0.00369
	235	-0.00375
	236	-0.0038
	237	-0.00386
	238	-0.00394
	239	-0.00403
	240	-0.00412
	241	-0.00419
	242	-0.00421
	243	-0.00417
	244	-0.00408
	245	-0.00395
	246	-0.0038
	247	-0.00366
	248	-0.00356
	249	-0.0035
	250	-0.00346
	251	-0.00341
	252	-0.00331
	253	-0.00314
	254	-0.0029
	255	-0.00263
	256	-0.00236
	257	-0.00213
	258	-0.00194
	259	-0.00177
	260	-0.00161
	261	-0.00143
	262	-0.00124
	263	-0.00105
	264	-0.000857429
	265	-0.000677365
	266	-0.000507557
	267	-0.00035838
	268	-0.000240223
	269	-0.000142716
	270	-4.65973e-05
	271	6.06797e-05
	272	0.000187585
	273	0.000326596
	274	0.000466648
	275	0.000602525
	276	0.000728909
	277	0.000846527
	278	0.000959596
	279	0.00107
	280	0.00116
	281	0.00124
	282	0.00132
	283	0.00138
	284	0.0014
	285	0.00138
	286	0.00134
	287	0.00128
	288	0.0012
	289	0.0011
	290	0.000974978
	291	0.00084601
	292	0.000722157
	293	0.000612914
	294	0.000519362
	295	0.000437469
	296	0.00036039
	297	0.000287307
	298	0.000232647
	299	0.000195029
	300	0.000148324
	301	7.55005e-05
	302	-2.19564e-05
	303	-0.00012839
	304	-0.000224624
	305	-0.000301333
	306	-0.000362176
	307	-0.000418634
	308	-0.000480282
	309	-0.000555906
	310	-0.000651438
	311	-0.000768362
	312	-0.000901113
	313	-0.00103
	314	-0.00114
	315	-0.00122
	316	-0.00127
	317	-0.00131
	318	-0.00135
	319	-0.00139
	320	-0.00143
	321	-0.00146
	322	-0.00147
	323	-0.00143
	324	-0.00132
	325	-0.00117
	326	-0.000995224
	327	-0.000816443
	328	-0.000650123
	329	-0.000520629
	330	-0.000425665
	331	-0.000341415
	332	-0.000235536
	333	-9.24653e-05
	334	7.4905e-05
	335	0.000240411
	336	0.000371011
	337	0.000435972
	338	0.000425426
	339	0.000361017
	340	0.000288686
	341	0.000245002
	342	0.000246893
	343	0.000286533
	344	0.000348679
	345	0.00042215
	346	0.000487182
	347	0.000524662
	348	0.00053775
	349	0.000542032
	350	0.000551077
	351	0.000578761
	352	0.000635015
	353	0.000705959
	354	0.000777262
	355	0.000831862
	356	0.000847076
	357	0.000804338
	358	0.000712639
	359	0.000601391
	360	0.000493364
	361	0.000406931
	362	0.000353465
	363	0.000333647
	364	0.000333008
	365	0.000338005
	366	0.000337398
	367	0.000323173
	368	0.000293816
	369	0.000238088
	370	0.000155328
	371	6.61276e-05
	372	1.27326e-07
	373	-2.32137e-05
	374	1.42109e-14
	375	6.64654e-05
	376	0.00016855
	377	0.000279192
	378	0.000356921
	379	0.000377306
	380	0.000340902
	381	0.000274243
	382	0.000208942
	383	0.000174389
	384	0.000180734
	385	0.000209646
	386	0.000242193
	387	0.000268013
	388	0.000272766
	389	0.000243018
	390	0.000166668
	391	4.75452e-05
	392	-8.53349e-05
	393	-0.00018734
	394	-0.000234113
	395	-0.00022837
	396	-0.000189595
	397	-0.000140438
	398	-9.62034e-05
	399	-5.32668e-05
	400	6.88442e-07
	401	7.74515e-05
	402	0.000179268
	403	0.000289582
	404	0.000385905
	405	0.000462426
	406	0.00052397
	407	0.000572045
	408	0.000600473
	409	0.000607346
	410	0.000602947
	411	0.00059471
	412	0.000571791
	413	0.000529417
	414	0.000474773
	415	0.000417809
	416	0.000356757
	417	0.000276408
	418	0.000179298
	419	9.0514e-05
	420	2.32419e-05
	421	-2.77327e-05
	422	-6.84301e-05
	423	-0.000101167
	424	-0.000121374
	425	-0.000125733
	426	-0.000111503
	427	-7.86231e-05
	428	-4.32689e-05
	429	-1.89411e-05
	430	7.10543e-15
	431	-4.05354e-05
	432	-5.38458e-05
	433	-3.36946e-05
	434	5.82267e-06
	435	4.31467e-05
	436	6.33399e-05
	437	5.55487e-05
	438	1.5944e-05
	439	-4.92179e-05
	440	-0.000120573
	441	-0.000182862
	442	-0.000241392
	443	-0.000334871
	444	-0.000523795
	445	-0.000866098
	446	-0.0014
	447	-0.00212
	448	-0.00301
	449	-0.00401
	450	-0.00509
	451	-0.00626
	452	-0.0075
	453	-0.00882
	454	-0.01019
	455	-0.01162
	456	-0.0131
	457	-0.01462
	458	-0.01616
	459	-0.01766
	460	-0.01909
	461	-0.02042
	462	-0.02163
	463	-0.02271
	464	-0.02369
	465	-0.02456
	466	-0.02533
	467	-0.026
	468	-0.02657
	469	-0.02704
	470	-0.02737
	471	-0.02762
	472	-0.02779
	473	-0.02784
	474	-0.02776
	475	-0.02754
	476	-0.02719
	477	-0.02673
	478	-0.02619
	479	-0.02556
	480	-0.02487
	481	-0.02412
	482	-0.02331
	483	-0.02246
	484	-0.02158
	485	-0.02071
	486	-0.01984
	487	-0.01897
	488	-0.01811
	489	-0.01725
	490	-0.01639
	491	-0.01554
	492	-0.0147
	493	-0.0139
	494	-0.01315
	495	-0.01243
	496	-0.01173
	497	-0.01106
	498	-0.01043
	499	-0.00984
	500	-0.00928
	501	-0.00876
	502	-0.00826
	503	-0.00775
	504	-0.00723
	505	-0.0067
	506	-0.00622
	507	-0.00579
	508	-0.0054
	509	-0.00503
	510	-0.00468
	511	-0.00435
	512	-0.00403
	513	-0.00373
	514	-0.00344
	515	-0.00315
	516	-0.00284
	517	-0.00251
	518	-0.00221
	519	-0.00197
	520	-0.00179
	521	-0.00164
	522	-0.00148
	523	-0.00131
	524	-0.00113
	525	-0.000939413
	526	-0.000767933
	527	-0.000620931
	528	-0.00050115
	529	-0.000397506
	530	-0.000320271
	531	-0.000283149
	532	-0.000276765
	533	-0.000278271
	534	-0.000268712
	535	-0.000242953
	536	-0.00021173
	537	-0.000180675
	538	-0.000152849
	539	-0.000131244
	540	-0.000110932
	541	-9.25433e-05
	542	-7.63886e-05
	543	-6.43531e-05
	544	-7.21795e-05
	545	-9.26827e-05
	546	-0.000110896
	547	-0.000123982
	548	-0.000125918
	549	-9.9525e-05
	550	-3.45096e-05
	551	5.01558e-05
	552	0.000127023
	553	0.000163392
	554	0.000169693
	555	0.000169271
	556	0.000174238
	557	0.000186994
	558	0.000211748
	559	0.000254927
	560	0.000310522
	561	0.000370489
	562	0.00042884
	563	0.000471122
	564	0.000479859
	565	0.000446521
	566	0.000391879
	567	0.00034478
	568	0.000314301
	569	0.000285997
	570	0.000246314
	571	0.00020283
	572	0.000161644
	573	0.000115302
	574	6.20162e-05
	575	9.31614e-06
	576	-5.1841e-05
	577	-0.000132053
	578	-0.000227842
	579	-0.000329161
	580	-0.000413619
	581	-0.000463107
	582	-0.000473509
	583	-0.000461841
	584	-0.000454734
	585	-0.000465396
	586	-0.000489134
	587	-0.000503517
	588	-0.000489761
	589	-0.000449335
	590	-0.000399475
	591	-0.000345268
	592	-0.000285006
	593	-0.000223562
	594	-0.000173294
	595	-0.000151829
	596	-0.000170256
	597	-0.000218293
	598	-0.00027001
	599	-0.000305075
	600	-0.000316119
	601	-0.000315627
	602	-0.000323579
	603	-0.000343136
	604	-0.000362164
	605	-0.000367803
	606	-0.000362154
	607	-0.000354611
	608	-0.000349038
	609	-0.000339478
	610	-0.000323813
	611	-0.000305924
	612	-0.000287561
	613	-0.000266648
	614	-0.000236193
	615	-0.000205924
	616	-0.000191212
	617	-0.000197092
	618	-0.000225089
	619	-0.000279971
	620	-0.000352314
	621	-0.000420579
	622	-0.000475249
	623	-0.000526081
	624	-0.000584373
	625	-0.00064202
	626	-0.000678196
	627	-0.000685268
	628	-0.000678528
	629	-0.000676607
	630	-0.000668976
	631	-0.000634051
	632	-0.000559154
	633	-0.000451159
	634	-0.00033311
	635	-0.000238929
	636	-0.000186307
	637	-0.000163043
	638	-0.000140229
	639	-9.24913e-05
	640	-3.10992e-05
	641	-3.22366e-05
	642	-6.70692e-05
	643	-0.000136581
	644	-0.000213159
	645	-0.000286641
	646	-0.000366247
	647	-0.000466773
	648	-0.000590876
	649	-0.000709179
	650	-0.000779173
	651	-0.000787441
	652	-0.000753761
	653	-0.000709923
	654	-0.000690148
	655	-0.000699746
	656	-0.000724002
	657	-0.000752358
	658	-0.000785505
	659	-0.000832228
	660	-0.000891649
	661	-0.000957549
	662	-0.00104
	663	-0.00113
	664	-0.00125
	665	-0.0014
	666	-0.00156
	667	-0.00174
	668	-0.0019
	669	-0.00204
	670	-0.00215
	671	-0.00225
	672	-0.00234
	673	-0.00246
	674	-0.00264
	675	-0.00296
	676	-0.00344
	677	-0.00408
	678	-0.00481
	679	-0.00559
	680	-0.00639
	681	-0.00722
	682	-0.00812
	683	-0.00911
	684	-0.01021
	685	-0.01141
	686	-0.01267
	687	-0.01399
	688	-0.01533
	689	-0.01666
	690	-0.01792
	691	-0.01907
	692	-0.0201
	693	-0.02103
	694	-0.02192
	695	-0.0228
	696	-0.02368
	697	-0.0245
	698	-0.0252
	699	-0.02576
	700	-0.02619
	701	-0.0265
	702	-0.02669
	703	-0.02675
	704	-0.02666
	705	-0.02644
	706	-0.0261
	707	-0.02564
	708	-0.02509
	709	-0.02443
	710	-0.02368
	711	-0.02285
	712	-0.02196
	713	-0.02103
	714	-0.0201
	715	-0.01917
	716	-0.01823
	717	-0.01729
	718	-0.01636
	719	-0.01543
	720	-0.01451
	721	-0.01361
	722	-0.01274
	723	-0.0119
	724	-0.01109
	725	-0.01034
	726	-0.00961
	727	-0.00893
	728	-0.00827
	729	-0.00763
	730	-0.00699
	731	-0.00635
	732	-0.00574
	733	-0.00516
	734	-0.00463
	735	-0.00414
	736	-0.00368
	737	-0.00326
	738	-0.00287
	739	-0.00249
	740	-0.00211
	741	-0.00173
	742	-0.00138
	743	-0.00106
	744	-0.000771076
	745	-0.000537628
	746	-0.000368031
	747	-0.000247123
	748	-0.00015262
	749	-6.07289e-05
	750	3.9814e-05
	751	0.000146352
	752	0.000245468
	753	0.000318148
	754	0.000357406
	755	0.000376004
	756	0.000395396
	757	0.00041525
	758	0.000418298
	759	0.000404383
	760	0.000392687
	761	0.000400974
	762	0.000431909
	763	0.00046877
	764	0.000478234
	765	0.000435654
	766	0.000347365
	767	0.000249316
	768	0.000182657
	769	0.000164298
	770	0.00017883
	771	0.000196352
	772	0.000196682
	773	0.000186462
	774	0.000182685
	775	0.000200044
	776	0.000241802
	777	0.000298747
	778	0.00035562
	779	0.000407271
	780	0.000468852
	781	0.000545114
	782	0.000620595
	783	0.000669321
	784	0.000670189
	785	0.000623593
	786	0.000545462
	787	0.000471728
	788	0.000433562
	789	0.000423408
	790	0.00040981
	791	0.00036188
	792	0.00027446
	793	0.000164792
	794	4.59122e-05
	795	-7.24502e-05
	796	-0.000180485
	797	-0.000269525
	798	-0.000342968
	799	-0.000361043
	800	-0.000363541
	801	-0.000368318
	802	-0.000378323
	803	-0.000409577
	804	-0.000461049
	805	-0.000519158
	806	-0.000577108
	807	-0.000639196
	808	-0.000706463
	809	-0.000771558
	810	-0.000828704
	811	-0.000878611
	812	-0.000925848
	813	-0.00096754
	814	-0.001
	815	-0.00104
	816	-0.00109
	817	-0.00113
	818	-0.00116
	819	-0.00118
	820	-0.00121
	821	-0.00126
	822	-0.0013
	823	-0.00132
	824	-0.00129
	825	-0.00122
	826	-0.00113
	827	-0.00103
	828	-0.000961985
	829	-0.000917024
	830	-0.000887984
	831	-0.000850961
	832	-0.000799428
	833	-0.000746796
	834	-0.000705829
	835	-0.000679209
	836	-0.000662181
	837	-0.000644121
	838	-0.000614479
	839	-0.000574418
	840	-0.000532131
	841	-0.000500998
	842	-0.000494067
	843	-0.000505166
	844	-0.000509471
	845	-0.00049001
	846	-0.000461304
	847	-0.000450201
	848	-0.00046644
	849	-0.000503327
	850	-0.000547291
	851	-0.000581002
	852	-0.000591993
	853	-0.000587064
	854	-0.000577849
	855	-0.000577097
	856	-0.000584968
	857	-0.00059384
	858	-0.00060454
	859	-0.000617807
	860	-0.000619518
	861	-0.000594129
	862	-0.000531394
	863	-0.000431381
	864	-0.000298611
	865	-0.00014195
	866	1.68611e-05
	867	0.000145824
	868	0.000220243
	869	0.000225455
	870	0.000174192
	871	9.91449e-05
	872	3.62293e-05
	873	1.19803e-05
	874	3.439e-05
	875	8.08092e-05
	876	0.000116893
	877	0.000120631
	878	9.59438e-05
	879	5.3842e-05
	880	-4.84802e-07
	881	-6.18138e-05
	882	-0.000121369
	883	-0.000169018
	884	-0.00019348
	885	-0.000202163
	886	-0.000211249
	887	-0.000227857
	888	-0.000251494
	889	-0.000289703
	890	-0.000350046
	891	-0.000423526
	892	-0.000493383
	893	-0.000553536
	894	-0.000727039
	895	-0.000941054
	896	-0.00113
	897	-0.00129
	898	-0.0014
	899	-0.00149
	900	-0.00155
	901	-0.00162
	902	-0.00172
	903	-0.00188
	904	-0.00214
	905	-0.00252
	906	-0.00306
	907	-0.00374
	908	-0.00455
	909	-0.00547
	910	-0.00644
	911	-0.00747
	912	-0.00854
	913	-0.00968
	914	-0.0109
	915	-0.01218
	916	-0.01351
	917	-0.01488
	918	-0.01626
	919	-0.01759
	920	-0.0188
	921	-0.01991
	922	-0.02089
	923	-0.02177
	924	-0.02255
	925	-0.02328
	926	-0.02397
	927	-0.02461
	928	-0.0252
	929	-0.02571
	930	-0.02614
	931	-0.02642
	932	-0.02654
	933	-0.02648
	934	-0.02629
	935	-0.026
	936	-0.02565
	937	-0.02525
	938	-0.02478
	939	-0.0242
	940	-0.0235
	941	-0.0227
	942	-0.02181
	943	-0.02086
	944	-0.01989
	945	-0.01892
	946	-0.01799
	947	-0.0171
	948	-0.01623
	949	-0.01535
	950	-0.01444
	951	-0.01349
	952	-0.01252
	953	-0.01156
	954	-0.01064
	955	-0.00977
	956	-0.00896
	957	-0.00815
	958	-0.00733
	959	-0.00651
	960	-0.00571
	961	-0.00498
	962	-0.00433
	963	-0.00373
	964	-0.00316
	965	-0.00262
	966	-0.00208
	967	-0.00157
	968	-0.00109
	969	-0.000659834
	970	-0.000333817
	971	-9.61788e-05
	972	7.07829e-05
	973	0.000176184
	974	0.000243456
	975	0.000307656
	976	0.000397192
	977	0.000519249
	978	0.000652108
	979	0.000767951
	980	0.000843524
	981	0.000864272
	982	0.000845687
	983	0.000824935
	984	0.00083222
	985	0.000870984
	986	0.000918498
	987	0.00094789
	988	0.000951037
	989	0.000933608
	990	0.000903592
	991	0.000865738
	992	0.000822374
	993	0.000764943
	994	0.000682629
	995	0.000590542
	996	0.000514662
	997	0.000455927
	998	0.000389875
	999	0.000295771
	1000	0.000170254
	1001	2.75916e-05
	1002	-1.65664e-05
	1003	-5.7942e-05
	1004	-9.40148e-05
	1005	-0.000121448
	1006	-0.000142399
	1007	-0.000162117
	1008	-0.00017644
	1009	-0.000175084
	1010	-0.000162738
	1011	-0.00015382
	1012	-0.000160922
	1013	-0.000184321
	1014	-0.000210252
	1015	-0.000218938
	1016	-0.000200916
	1017	-0.000153031
	1018	-7.27432e-05
	1019	2.487e-05
	1020	0.000114753
	1021	0.000184764
	1022	0.000235539
	1023	0.000275479
	1024	0.000310284
	1025	0.0003341
	1026	0.000341849
	1027	0.000351533
	1028	0.00038837
	1029	0.000457641
	1030	0.000543537
	1031	0.000622124
	1032	0.000670494
	1033	0.000672347
	1034	0.000632797
	1035	0.00056845
	1036	0.000500539
	1037	0.000444597
	1038	0.000391257
	1039	0.0003164
	1040	0.000217814
	1041	0.000117454
	1042	2.38892e-05
	1043	-7.12311e-05
	1044	-0.000173761
	1045	-0.000281935
	1046	-0.000384866
	1047	-0.000471599
	1048	-0.000541572
	1049	-0.000591815
	1050	-0.000615399
	1051	-0.000617453
	1052	-0.000609209
	1053	-0.000591828
	1054	-0.000547807
	1055	-0.000465217
	1056	-0.000365671
	1057	-0.000285436
	1058	-0.000245821
	1059	-0.000245951
	1060	-0.000271933
	1061	-0.000304947
	1062	-0.000323487
	1063	-0.000309921
	1064	-0.000274067
	1065	-0.000238647
	1066	-0.00022273
	1067	-0.000243938
	1068	-0.000304528
	1069	-0.000393708
	1070	-0.000499967
	1071	-0.000594746
	1072	-0.000640462
	1073	-0.000629092
	1074	-0.000577303
	1075	-0.000502147
	1076	-0.000431273
	1077	-0.00039589
	1078	-0.000397455
	1079	-0.000409053
	1080	-0.000407147
	1081	-0.000379569
	1082	-0.000309551
	1083	-0.000188695
	1084	-2.80858e-05
	1085	0.000139556
	1086	0.00027302
	1087	0.000347873
	1088	0.000374101
	1089	0.000375293
	1090	0.000368409
	1091	0.000369926
	1092	0.00039025
	1093	0.000419029
	1094	0.00043516
	1095	0.00042982
	1096	0.000407317
	1097	0.000367789
	1098	0.000316025
	1099	0.000249663
	1100	0.000167432
	1101	8.39187e-05
	1102	7.79676e-06
	1103	-5.88488e-05
	1104	-0.000106923
	1105	-0.000131711
	1106	-0.00013736
	1107	-0.000127696
	1108	-0.000101922
	1109	-6.55782e-05
	1110	-3.24013e-05
	1111	-8.62357e-06
	1112	1.37358e-05
	1113	3.37454e-05
	1114	5.36571e-05
	1115	7.63638e-05
	1116	8.0903e-05
	1117	6.30197e-05
	1118	4.01611e-05
	1119	1.79593e-05
	1120	1.06581e-13
	1121	-0.000220495
	1122	-0.000441136
	1123	-0.000668219
	1124	-0.000900128
	1125	-0.00112
	1126	-0.00132
	1127	-0.00151
	1128	-0.00169
	1129	-0.00188
	1130	-0.00206
	1131	-0.0022
	1132	-0.00229
	1133	-0.00237
	1134	-0.00251
	1135	-0.00278
	1136	-0.00322
	1137	-0.00384
	1138	-0.00459
	1139	-0.00543
	1140	-0.00634
	1141	-0.00729
	1142	-0.0083
	1143	-0.00937
	1144	-0.01049
	1145	-0.01167
	1146	-0.01292
	1147	-0.01418
	1148	-0.01538
	1149	-0.01659
	1150	-0.01776
	1151	-0.01882
	1152	-0.01976
	1153	-0.02061
	1154	-0.0214
	1155	-0.02213
	1156	-0.02281
	1157	-0.02344
	1158	-0.02401
	1159	-0.02453
	1160	-0.02499
	1161	-0.02535
	1162	-0.02559
	1163	-0.02571
	1164	-0.02569
	1165	-0.02556
	1166	-0.02535
	1167	-0.02507
	1168	-0.02469
	1169	-0.02422
	1170	-0.02366
	1171	-0.02302
	1172	-0.02231
	1173	-0.02154
	1174	-0.0207
	1175	-0.01979
	1176	-0.01886
	1177	-0.01792
	1178	-0.01698
	1179	-0.01606
	1180	-0.01513
	1181	-0.01418
	1182	-0.0132
	1183	-0.0122
	1184	-0.0112
	1185	-0.01023
	1186	-0.00929
	1187	-0.00838
	1188	-0.00754
	1189	-0.00676
	1190	-0.00603
	1191	-0.00536
	1192	-0.00472
	1193	-0.00413
	1194	-0.00358
	1195	-0.00306
	1196	-0.00259
	1197	-0.00219
	1198	-0.00186
	1199	-0.00158
	1200	-0.00136
	1201	-0.0012
	1202	-0.00108
	1203	-0.0009733
	1204	-0.000860519
	1205	-0.000722171
	1206	-0.000580893
	1207	-0.000458654
	1208	-0.000366803
	1209	-0.000302653
	1210	-0.000267139
	1211	-0.000270368
	1212	-0.000311812
	1213	-0.00037394
	1214	-0.0004386
	1215	-0.000487717
	1216	-0.000500674
	1217	-0.000476978
	1218	-0.000445705
	1219	-0.000440704
	1220	-0.000473618
	1221	-0.000525016
	1222	-0.000559044
	1223	-0.000559562
	1224	-0.000537118
	1225	-0.000505162
	1226	-0.000464287
	1227	-0.000415904
	1228	-0.000371521
	1229	-0.000335374
	1230	-0.000316393
	1231	-0.000332121
	1232	-0.000380498
	1233	-0.000436256
	1234	-0.000478202
	1235	-0.000505258
	1236	-0.000524601
	1237	-0.000555231
	1238	-0.000607074
	1239	-0.000670875
	1240	-0.00072855
	1241	-0.000768769
	1242	-0.000780275
	1243	-0.000750728
	1244	-0.000693038
	1245	-0.000627069
	1246	-0.000563548
	1247	-0.000507859
	1248	-0.000452251
	1249	-0.000383372
	1250	-0.000287932
	1251	-0.000163917
	1252	-2.01933e-05
	1253	0.000123162
	1254	0.00024205
	1255	0.000322447
	1256	0.000370788
	1257	0.000394266
	1258	0.000394423
	1259	0.000390046
	1260	0.000411574
	1261	0.000471344
	1262	0.000550825
	1263	0.000613855
	1264	0.00064292
	1265	0.000645727
	1266	0.000635512
	1267	0.000627477
	1268	0.000634388
	1269	0.000660575
	1270	0.000701911
	1271	0.000751632
	1272	0.000809328
	1273	0.000868272
	1274	0.000918054
	1275	0.000945367
	1276	0.000949647
	1277	0.000944221
	1278	0.000945031
	1279	0.000953024
	1280	0.000949147
	1281	0.00091565
	1282	0.00084893
	1283	0.000762906
	1284	0.000686772
	1285	0.000649072
	1286	0.000650886
	1287	0.000659737
	1288	0.000647358
	1289	0.000600858
	1290	0.000527418
	1291	0.000439908
	1292	0.00035605
	1293	0.000293369
	1294	0.000248218
	1295	0.000205604
	1296	0.000158768
	1297	0.000113574
	1298	7.88149e-05
	1299	5.25502e-05
	1300	2.17893e-05
	1301	-1.92694e-05
	1302	-5.62996e-05
	1303	-7.55746e-05
	1304	-7.26037e-05
	1305	-5.96263e-05
	1306	-4.14029e-05
	1307	-1.40739e-05
	1308	1.11214e-05
	1309	2.60939e-05
	1310	3.86248e-05
	1311	5.50262e-05
	1312	7.15138e-05
	1313	8.282e-05
	1314	8.63886e-05
	1315	8.06791e-05
	1316	6.42176e-05
	1317	4.03937e-05
	1318	1.61829e-05
	1319	-8.86677e-06
	1320	-2.54086e-05
	1321	-2.76188e-05
	1322	-3.19131e-05
	1323	-4.49611e-05
	1324	-5.5433e-05
	1325	-5.48637e-05
	1326	-3.87654e-05
	1327	-1.13687e-13
	1328	1.01419e-05
	1329	4.54581e-05
	1330	9.25967e-05
	1331	0.000134637
	1332	0.000153106
	1333	0.000142223
	1334	0.000120224
	1335	0.000101233
	1336	8.1048e-05
	1337	5.9782e-05
	1338	4.99151e-05
	1339	5.74703e-05
	1340	7.49547e-05
	1341	9.51811e-05
	1342	0.000120177
	1343	0.000138468
	1344	0.000131376
	1345	9.255e-05
	1346	3.336e-05
	1347	-2.08389e-05
	1348	-4.44226e-05
	1349	-3.06593e-05
	1350	-1.35003e-13
	1351	-7.61508e-05
	1352	-0.000166808
	1353	-0.000273122
	1354	-0.000398853
	1355	-0.00053865
	1356	-0.000689022
	1357	-0.000853449
	1358	-0.00102
	1359	-0.00118
	1360	-0.00132
	1361	-0.00142
	1362	-0.00152
	1363	-0.00166
	1364	-0.00188
	1365	-0.0022
	1366	-0.00265
	1367	-0.0032
	1368	-0.00386
	1369	-0.0046
	1370	-0.00537
	1371	-0.0062
	1372	-0.00707
	1373	-0.00802
	1374	-0.00905
	1375	-0.01015
	1376	-0.01135
	1377	-0.0126
	1378	-0.01389
	1379	-0.01516
	1380	-0.01637
	1381	-0.01751
	1382	-0.01855
	1383	-0.01951
	1384	-0.02042
	1385	-0.02129
	1386	-0.02213
	1387	-0.02292
	1388	-0.02361
	1389	-0.0242
	1390	-0.02465
	1391	-0.02497
	1392	-0.02514
	1393	-0.02517
	1394	-0.02508
	1395	-0.0249
	1396	-0.02463
	1397	-0.02428
	1398	-0.02383
	1399	-0.02329
	1400	-0.02267
	1401	-0.02199
	1402	-0.02128
	1403	-0.02055
	1404	-0.01979
	1405	-0.01902
	1406	-0.01822
	1407	-0.01738
	1408	-0.01654
	1409	-0.01571
	1410	-0.0149
	1411	-0.0141
	1412	-0.0133
	1413	-0.01252
	1414	-0.01176
	1415	-0.01101
	1416	-0.01027
	1417	-0.00953
	1418	-0.00884
	1419	-0.0082
	1420	-0.00764
	1421	-0.00712
	1422	-0.00665
	1423	-0.0062
	1424	-0.00578
	1425	-0.00538
	1426	-0.00502
	1427	-0.00468
	1428	-0.00436
	1429	-0.00402
	1430	-0.0037
	1431	-0.00338
	1432	-0.00309
	1433	-0.00281
	1434	-0.00254
	1435	-0.00227
	1436	-0.002
	1437	-0.00173
	1438	-0.00146
	1439	-0.00122
	1440	-0.00102
	1441	-0.000831363
	1442	-0.000661603
	1443	-0.000524706
	1444	-0.000428655
	1445	-0.000364642
	1446	-0.000325473
	1447	-0.000288968
	1448	-0.000224844
	1449	-0.000132644
	1450	-3.89549e-05
	1451	2.69121e-05
	1452	7.52317e-05
	1453	6.80908e-05
	1454	7.10919e-05
	1455	0.000121924
	1456	0.000211778
	1457	0.000310796
	1458	0.000387898
	1459	0.000420388
	1460	0.000412388
	1461	0.000401679
	1462	0.000402777
	1463	0.000399401
	1464	0.000376971
	1465	0.000338664
	1466	0.000307507
	1467	0.000306328
	1468	0.000331888
	1469	0.000346031
	1470	0.000321592
	1471	0.000261495
	1472	0.000193579
	1473	0.000144595
	1474	0.000125721
	1475	0.000127857
	1476	0.000120808
	1477	8.7258e-05
	1478	3.19668e-05
	1479	-3.18904e-05
	1480	-8.78623e-05
	1481	-0.000124751
	1482	-0.000147316
	1483	-0.000174116
	1484	-0.000209671
	1485	-0.00025226
	1486	-0.000302964
	1487	-0.000362834
	1488	-0.000422507
	1489	-0.000469905
	1490	-0.000502604
	1491	-0.000522511
	1492	-0.000528235
	1493	-0.000516965
	1494	-0.000493552
	1495	-0.000466923
	1496	-0.000444292
	1497	-0.000429048
	1498	-0.000408951
	1499	-0.000375972
	1500	-0.000326803
	1501	-0.000261373
	1502	-0.00019126
	1503	-0.000135842
	1504	-9.18633e-05
	1505	-4.05529e-05
	1506	2.94344e-05
	1507	0.000102649
	1508	0.000152248
	1509	0.000173644
	1510	0.000177966
	1511	0.000181014
	1512	0.000192215
	1513	0.000203646
	1514	0.000214649
	1515	0.000219263
	1516	0.00020952
	1517	0.000196252
	1518	0.000197052
	1519	0.00020266
	1520	0.00019212
	1521	0.000156423
	1522	0.000111772
	1523	8.79425e-05
	1524	9.80756e-05
	1525	0.000133131
	1526	0.000173409
	1527	0.000210417
	1528	0.000246906
	1529	0.000274221
	1530	0.000293968
	1531	0.000318798
	1532	0.000344546
	1533	0.000361787
	1534	0.000366829
	1535	0.000375063
	1536	0.000411135
	1537	0.000476765
	1538	0.00054597
	1539	0.00059146
	1540	0.000607994
	1541	0.000595917
	1542	0.000559626
	1543	0.000515187
	1544	0.000483821
	1545	0.000473209
	1546	0.00047749
	1547	0.000487464
	1548	0.000487999
	1549	0.00047209
	1550	0.000439621
	1551	0.00039629
	1552	0.000350395
	1553	0.000308885
	1554	0.000275255
	1555	0.000233322
	1556	0.00017643
	1557	0.000116652
	1558	6.65995e-05
	1559	2.8974e-05
	1560	1.5863e-06
	1561	-2.08948e-05
	1562	-3.90639e-05
	1563	-4.87828e-05
	1564	-4.6232e-05
	1565	-3.85557e-05
	1566	-4.18166e-05
	1567	-5.89461e-05
	1568	-7.66854e-05
	1569	-8.07112e-05
	1570	-5.80906e-05
	1571	-3.55271e-14
	1572	6.52859e-05
	1573	0.000104936
	1574	9.8869e-05
	1575	5.53384e-05
	1576	-2.61758e-06
	1577	-4.87966e-05
	1578	-6.49479e-05
	1579	-4.46479e-05
	1580	-5.82645e-13
	1581	4.51542e-05
	1582	6.37086e-05
	1583	5.10763e-05
	1584	1.63249e-05
	1585	-1.52477e-05
	1586	-2.42339e-05
	1587	4.46847e-06
	1588	8.63955e-05
	1589	0.000216283
	1590	0.000367376
	1591	0.000505457
	1592	0.000593027
	1593	0.000590543
	1594	0.000464855
	1595	0.000199897
	1596	-0.000194435
	1597	-0.000697688
	1598	-0.00128
	1599	-0.00193
	1600	-0.00262
	1601	-0.00338
	1602	-0.00423
	1603	-0.00519
	1604	-0.00626
	1605	-0.00742
	1606	-0.00865
	1607	-0.0099
	1608	-0.01117
	1609	-0.0124
	1610	-0.01358
	1611	-0.0147
	1612	-0.01574
	1613	-0.01674
	1614	-0.01772
	1615	-0.0187
	1616	-0.01966
	1617	-0.02054
	1618	-0.02134
	1619	-0.02203
	1620	-0.0226
	1621	-0.02307
	1622	-0.02346
	1623	-0.02379
	1624	-0.02404
	1625	-0.02418
	1626	-0.0242
	1627	-0.0241
	1628	-0.02389
	1629	-0.02356
	1630	-0.02314
	1631	-0.02265
	1632	-0.02211
	1633	-0.02155
	1634	-0.02095
	1635	-0.02033
	1636	-0.01968
	1637	-0.01899
	1638	-0.01827
	1639	-0.01755
	1640	-0.01685
	1641	-0.01617
	1642	-0.01553
	1643	-0.01491
	1644	-0.01432
	1645	-0.01374
	1646	-0.01314
	1647	-0.01254
	1648	-0.01196
	1649	-0.01141
	1650	-0.01091
	1651	-0.01047
	1652	-0.01006
	1653	-0.00965
	1654	-0.0092
	1655	-0.00869
	1656	-0.0082
	1657	-0.00773
	1658	-0.00729
	1659	-0.00686
	1660	-0.00645
	1661	-0.00607
	1662	-0.0057
	1663	-0.00535
	1664	-0.00501
	1665	-0.00466
	1666	-0.00431
	1667	-0.00396
	1668	-0.00364
	1669	-0.00334
	1670	-0.0031
	1671	-0.00287
	1672	-0.00267
	1673	-0.00248
	1674	-0.00231
	1675	-0.00215
	1676	-0.00201
	1677	-0.0019
	1678	-0.00182
	1679	-0.00175
	1680	-0.00171
	1681	-0.00168
	1682	-0.00166
	1683	-0.00163
	1684	-0.00159
	1685	-0.00152
	1686	-0.00143
	1687	-0.00133
	1688	-0.00127
	1689	-0.00123
	1690	-0.00122
	1691	-0.00121
	1692	-0.00117
	1693	-0.0011
	1694	-0.000994048
	1695	-0.000881044
	1696	-0.000764746
	1697	-0.000651286
	1698	-0.000560273
	1699	-0.000572508
	1700	-0.000574779
	1701	-0.000551338
	1702	-0.000495519
	1703	-0.000398953
	1704	-0.0002666
	1705	-0.000127246
	1706	-7.37277e-06
	1707	7.61409e-05
	1708	0.000121197
	1709	0.000137607
	1710	0.000141904
	1711	0.000152711
	1712	0.000182307
	1713	0.000230959
	1714	0.000283058
	1715	0.000314528
	1716	0.000310228
	1717	0.000280319
	1718	0.000233748
	1719	0.000177741
	1720	0.000133521
	1721	0.000110489
	1722	0.000100976
	1723	9.50992e-05
	1724	9.38598e-05
	1725	9.71414e-05
	1726	8.50439e-05
	1727	3.23324e-05
	1728	-7.07204e-05
	1729	-0.000207011
	1730	-0.000343485
	1731	-0.000457165
	1732	-0.000548001
	1733	-0.000622828
	1734	-0.00069439
	1735	-0.000773429
	1736	-0.000855809
	1737	-0.000925467
	1738	-0.000969507
	1739	-0.000979937
	1740	-0.000959478
	1741	-0.000918783
	1742	-0.000862416
	1743	-0.000786718
	1744	-0.000697539
	1745	-0.000609966
	1746	-0.000532883
	1747	-0.000470047
	1748	-0.000424664
	1749	-0.00039123
	1750	-0.000362305
	1751	-0.000342057
	1752	-0.000337514
	1753	-0.000354565
	1754	-0.000400848
	1755	-0.000470815
	1756	-0.000538118
	1757	-0.000579095
	1758	-0.000587056
	1759	-0.000571426
	1760	-0.000559276
	1761	-0.000580763
	1762	-0.00064892
	1763	-0.000748647
	1764	-0.000854886
	1765	-0.000951121
	1766	-0.00103
	1767	-0.00109
	1768	-0.00114
	1769	-0.00118
	1770	-0.00119
	1771	-0.00119
	1772	-0.00119
	1773	-0.00121
	1774	-0.00125
	1775	-0.0013
	1776	-0.00134
	1777	-0.00135
	1778	-0.00132
	1779	-0.00127
	1780	-0.0012
	1781	-0.00112
	1782	-0.00103
	1783	-0.000942062
	1784	-0.00086582
	1785	-0.00081743
	1786	-0.000793757
	1787	-0.000780937
	1788	-0.000763899
	1789	-0.000736439
	1790	-0.000697644
	1791	-0.000638214
	1792	-0.000546115
	1793	-0.000409526
	1794	-0.000237352
	1795	-6.13126e-05
	1796	8.28362e-05
	1797	0.000179732
	1798	0.000243972
	1799	0.000292388
	1800	0.000330627
	1801	0.000362145
	1802	0.000386488
	1803	0.00040508
	1804	0.000422555
	1805	0.00044282
	1806	0.000451808
	1807	0.000413816
	1808	0.000307597
	1809	0.000151263
	1810	9.9476e-14
	1811	-0.000158879
	1812	-0.000252651
	1813	-0.000307993
	1814	-0.000354772
	1815	-0.000406114
	1816	-0.00046618
	1817	-0.000530994
	1818	-0.000598496
	1819	-0.000659049
	1820	-0.000700119
	1821	-0.000707648
	1822	-0.000679742
	1823	-0.000655691
	1824	-0.00070541
	1825	-0.000910273
	1826	-0.00133
	1827	-0.00197
	1828	-0.00279
	1829	-0.00373
	1830	-0.00471
	1831	-0.00574
	1832	-0.00682
	1833	-0.00796
	1834	-0.00918
	1835	-0.01051
	1836	-0.01196
	1837	-0.01351
	1838	-0.01511
	1839	-0.01669
	1840	-0.01821
	1841	-0.0196
	1842	-0.02083
	1843	-0.02192
	1844	-0.02289
	1845	-0.02379
	1846	-0.02463
	1847	-0.02541
	1848	-0.0261
	1849	-0.02667
	1850	-0.02708
	1851	-0.02734
	1852	-0.02744
	1853	-0.02742
	1854	-0.02728
	1855	-0.02702
	1856	-0.02663
	1857	-0.02613
	1858	-0.02552
	1859	-0.02485
	1860	-0.02411
	1861	-0.02332
	1862	-0.02246
	1863	-0.02156
	1864	-0.02064
	1865	-0.0197
	1866	-0.01876
	1867	-0.01781
	1868	-0.01687
	1869	-0.01593
	1870	-0.01503
	1871	-0.01417
	1872	-0.01335
	1873	-0.01253
	1874	-0.01171
	1875	-0.01089
	1876	-0.01008
	1877	-0.00928
	1878	-0.00854
	1879	-0.00784
	1880	-0.0072
	1881	-0.00658
	1882	-0.00599
	1883	-0.0054
	1884	-0.00482
	1885	-0.00427
	1886	-0.00375
	1887	-0.00326
	1888	-0.00282
	1889	-0.00241
	1890	-0.00204
	1891	-0.00173
	1892	-0.00145
	1893	-0.00121
	1894	-0.001
	1895	-0.000819611
	1896	-0.000670026
	1897	-0.000548958
	1898	-0.000450341
	1899	-0.000373919
	1900	-0.000307553
	1901	-0.00025018
	1902	-0.000214241
	1903	-0.00020573
	1904	-0.000216975
	1905	-0.000231508
	1906	-0.000231685
	1907	-0.000208157
	1908	-0.000153098
	1909	-7.14613e-05
	1910	2.07835e-05
	1911	0.000100202
	1912	0.000138945
	1913	0.000136331
	1914	0.000125571
	1915	0.000137417
	1916	0.000179957
	1917	0.000242271
	1918	0.000306704
	1919	0.000358192
	1920	0.000401154
	1921	0.000439664
	1922	0.000465401
	1923	0.000467209
	1924	0.000443959
	1925	0.000404708
	1926	0.000377697
	1927	0.000391253
	1928	0.000442546
	1929	0.00049992
	1930	0.000533946
	1931	0.000539529
	1932	0.000527778
	1933	0.000514285
	1934	0.000504926
	1935	0.00048748
	1936	0.000456772
	1937	0.00041894
	1938	0.000374081
	1939	0.000346701
	1940	0.000360302
	1941	0.000365445
	1942	0.000360273
	1943	0.00034979
	1944	0.000342703
	1945	0.000336624
	1946	0.000322474
	1947	0.000299788
	1948	0.000273667
	1949	0.000259613
	1950	0.000265319
	1951	0.000283435
	1952	0.000304072
	1953	0.000318945
	1954	0.000325763
	1955	0.000327801
	1956	0.00032684
	1957	0.000323207
	1958	0.000311317
	1959	0.000280752
	1960	0.000237169
	1961	0.000190392
	1962	0.000144865
	1963	9.72002e-05
	1964	3.88949e-05
	1965	-2.99592e-05
	1966	-9.77776e-05
	1967	-0.000156028
	1968	-0.00020148
	1969	-0.000244754
	1970	-0.000288547
	1971	-0.000326228
	1972	-0.000357328
	1973	-0.000385262
	1974	-0.000415945
	1975	-0.000450652
	1976	-0.000484885
	1977	-0.000505489
	1978	-0.000499776
	1979	-0.000472697
	1980	-0.000437752
	1981	-0.000414378
	1982	-0.000404902
	1983	-0.000399978
	1984	-0.000386724
	1985	-0.000364454
	1986	-0.00034165
	1987	-0.000325872
	1988	-0.000318908
	1989	-0.000310336
	1990	-0.00029074
	1991	-0.00025208
	1992	-0.00019887
	1993	-0.000138206
	1994	-7.29773e-05
	1995	-9.50673e-06
	1996	5.19261e-05
	1997	0.00011015
	1998	0.000166205
	1999	0.000227747
	2000	0.000291261
[truncated: 3,720 more rows]

## Sheet: Fig. 2a
	Time	heat rate		mol. Ratio	enthalpy
	1	-0.000284227		0.13719	-7.6895
	2	-0.000318622		0.25305	-7.6928
	3	-0.000377871		0.37023	-7.6619
	4	-0.000426932		0.48874	-7.11727
	5	-0.00045005		0.60861	-7.31177
	6	-0.000408224		0.72986	-6.38695
	7.6	-0.000289225		0.85248	-5.34637
	8.6	-0.000176435		0.97651	-5.0649
	9.6	-7.90859e-05		1.10196	-3.2412
	10.6	-8.17135e-06		1.22884	-1.72267
	11.6	-7.42731e-05		1.35717	-0.98715
	12.6	-0.000127232		1.48696	-0.70473
	13.6	-0.000111456		1.61824	-0.5812
	14.6	-4.77477e-05		1.75102	-0.30864
	15.6	0.000155631		1.88532	-0.189
	17.2	0.000103482		2.02115	-0.11554
	18.2	0.000124682		2.15854	-0.00731
	19.2	0.000136256		2.29749	0.02506
	20.2	0.000125038		2.43803	-0.03018
	21.2	8.36595e-05		2.58018	-0.18941
	22.2	3.0933e-05		2.72396	-0.07307
	23.2	-8.74622e-06
	24.2	-2.68613e-05
	25.2	-1.91449e-05
	26.2	3.71638e-05
	27.6	-0.000101906
	28.6	-0.000260877
	29.6	-0.000308005
	30.6	-0.000273075
	31.6	-0.000221981
	32.6	-0.000146889
	33.6	-6.82453e-05
	34.6	-1.97306e-06
	35.6	-3.57194e-06
	37.2	6.57593e-05
	38.2	2.08221e-05
	39.2	-4.63104e-05
	40.2	-9.86222e-05
	41.2	-0.000106478
	42.2	-6.35886e-05
	43.2	5.78554e-06
	44.2	2.30754e-05
	45.2	-0.000111482
	46.2	-0.000288496
	47.8	-0.000504109
	48.8	-0.000656141
	49.8	-0.000779112
	50.8	-0.000849318
	51.8	-0.000856524
	52.8	-0.000802306
	53.8	-0.000708019
	54.8	-0.000612584
	55.8	-0.000493079
	57.2	-0.000506607
	58.2	-0.000479676
	59.2	-0.000430426
	60.2	-0.000348375
	61.2	-0.000238094
	62.2	-0.000119014
	63.2	-1.48019e-05
	64.2	4.98745e-05
	65.2	5.72467e-05
	66.2	3.13661e-05
	67.8	-0.000102171
	68.8	-0.000151169
	69.8	-0.000137272
	70.8	-0.000159884
	71.8	-0.000212379
	72.8	-0.000274766
	73.8	-0.00032791
	74.8	-0.000365749
	75.8	-0.000429506
	77.4	-0.000417344
	78.4	-0.00043236
	79.4	-0.000429291
	80.4	-0.000392882
	81.4	-0.0003372
	82.4	-0.000299552
	83.4	-0.000295225
	84.4	-0.000305602
	85.4	-0.00030307
	86.4	-0.000253597
	88	-0.000122469
	89	-6.45857e-06
	90	8.4699e-05
	91	0.000127511
	92	0.000122668
	93	9.29834e-05
	94	6.27523e-05
	95	4.46984e-05
	96	1.43806e-05
	97.4	3.18267e-05
	98.4	3.54032e-05
	99.4	3.53083e-05
	100.4	1.42109e-14
	101.6	-0.00010667
	102.6	-0.000241992
	103.6	-0.000383556
	104.6	-0.000504436
	105.6	-0.000627401
	107	-0.00069412
	108	-0.000744034
	109	-0.000798241
	110	-0.000883108
	111	-0.00101
	112	-0.00117
	113	-0.00134
	114	-0.00151
	115	-0.00166
	116	-0.00184
	117.6	-0.00195
	118.6	-0.00208
	119.6	-0.00225
	120.6	-0.00245
	121.6	-0.00268
	122.6	-0.00295
	123.6	-0.00324
	124.6	-0.00357
	125.6	-0.00408
	127.2	-0.0044
	128.2	-0.00472
	129.2	-0.00506
	130.2	-0.00539
	131.2	-0.00571
	132.2	-0.006
	133.2	-0.00627
	134.2	-0.00652
	135.2	-0.00677
	136.2	-0.00709
	137.6	-0.00727
	138.6	-0.00742
	139.6	-0.00752
	140.6	-0.00759
	141.6	-0.00762
	142.6	-0.0076
	143.6	-0.00753
	144.6	-0.00745
	145.6	-0.00733
	147.2	-0.00729
	148.2	-0.00725
	149.2	-0.00719
	150.2	-0.00708
	151.2	-0.00693
	152.2	-0.00674
	153.2	-0.00654
	154.2	-0.00634
	155.2	-0.00614
	156.2	-0.00579
	157.8	-0.00555
	158.8	-0.00532
	159.8	-0.00507
	160.8	-0.00482
	161.8	-0.00456
	162.8	-0.00431
	163.8	-0.00406
	164.8	-0.00384
	165.8	-0.00358
	167.2	-0.00343
	168.2	-0.00329
	169.2	-0.00314
	170.2	-0.003
	171.2	-0.00288
	172.2	-0.0028
	173.2	-0.00274
	174.2	-0.00267
	175.2	-0.00259
	176.2	-0.00242
	177.8	-0.00235
	178.8	-0.00228
	179.8	-0.00221
	180.8	-0.00212
	181.8	-0.00203
	182.8	-0.00193
	183.8	-0.00184
	184.8	-0.00179
	185.8	-0.00173
	187.4	-0.00171
	188.4	-0.00171
	189.4	-0.00178
	190.4	-0.00189
	191.4	-0.00203
	192.4	-0.00213
	193.4	-0.00218
	194.4	-0.00219
	195.4	-0.0022
	196.4	-0.00225
	197.8	-0.00233
	198.8	-0.00241
	199.8	-0.0025
	200.8	-0.00258
	201.8	-0.00265
	202.8	-0.00266
	203.8	-0.0026
	204.8	-0.00246
	205.8	-0.00214
	207.4	-0.00197
	208.4	-0.00183
	209.4	-0.00173
	210.4	-0.00163
	211.4	-0.00152
	212.4	-0.00139
	213.4	-0.00124
	214.4	-0.00108
	215.4	-0.000921883
	216.4	-0.000662859
	218	-0.000527509
	219	-0.000430202
	220	-0.000376031
	221	-0.000348889
	222	-0.000327143
	223	-0.000295442
	224	-0.000269107
	225	-0.000232722
	226	-0.000126697
	227.6	-8.68449e-05
	228.6	-3.51451e-05
	229.6	1.64789e-05
	230.6	7.23618e-05
	231.6	0.000126445
	232.6	0.000168282
	233.6	0.000246853
	234.6	0.000328469
	235.6	0.000402304
	237	0.000461366
	238	0.000470583
	239	0.000438339
	240	0.000366164
	241	0.000269463
	242	0.000171426
	243	9.03795e-05
	244	2.57834e-05
	245	-3.39221e-05
	246	-0.000154369
	247.6	-0.000185912
	248.6	-0.000239585
	249.6	-0.0002767
	250.6	-0.000288016
	251.6	-0.000281898
	252.6	-0.000267681
	253.6	-0.000244177
	254.6	-0.000212342
	255.6	-0.000178311
	257.2	-0.000135955
	258.2	-0.00013023
	259.2	-0.000123955
	260.2	-0.000113256
	261.2	-9.04742e-05
	262.2	-5.63662e-05
	263.2	-1.90216e-05
	264.2	1.22629e-05
	265.2	3.06612e-05
	266.2	2.65956e-06
	267.8	-2.15699e-05
	268.8	-9.25532e-05
	269.8	-0.000171611
	270.8	-0.000240244
	271.8	-0.000271914
	272.8	-0.000262363
	273.8	-0.000227797
	274.8	-0.000189976
	275.8	-0.000190594
	277.2	-0.000219588
	278.2	-0.000283277
	279.2	-0.000353359
	280.2	-0.000422136
	281.2	-0.000487366
	282.4	-0.000487536
	283.4	-0.000448625
	284.4	-0.000377923
	285.4	-0.000292111
	286.4	-0.000181301
	288	-0.000109752
	289	-6.49335e-05
	290	-8.30398e-06
	291	6.68101e-05
	292	0.000133953
	293	0.000115958
	294	-6.24646e-06
	295	-0.000228882
	296	-0.000719785
	297.6	-0.0011
	298.6	-0.00145
	299.6	-0.00177
	300.6	-0.00209
	301.6	-0.00243
	302.6	-0.00285
	303.6	-0.00337
	304.6	-0.00403
	305.6	-0.00535
	307.2	-0.00635
	308.2	-0.00738
	309.2	-0.00844
	310.2	-0.00953
	311.2	-0.01068
	312.2	-0.01193
	313.2	-0.01331
	314.2	-0.01485
	315.2	-0.01654
	316.2	-0.01903
	317.6	-0.02085
	318.6	-0.02266
	319.6	-0.02441
	320.6	-0.02605
	321.6	-0.02756
	322.6	-0.02893
	323.6	-0.03016
	324.6	-0.03126
	325.6	-0.03274
	327.2	-0.03344
	328.2	-0.03397
	329.2	-0.03432
	330.2	-0.03449
	331.2	-0.03453
	332.2	-0.03444
	333.2	-0.03421
	334.2	-0.03383
	335.2	-0.03331
	336.2	-0.0323
	337.8	-0.03159
	338.8	-0.03087
	339.8	-0.03011
	340.8	-0.02928
	341.8	-0.02837
	342.8	-0.02741
	343.8	-0.02641
	344.8	-0.02537
	345.8	-0.02387
	347.2	-0.02276
	348.2	-0.02165
	349.2	-0.02058
	350.2	-0.01955
	351.2	-0.01855
	352.2	-0.01754
	353.2	-0.01652
	354.2	-0.01552
	355.2	-0.01453
	356.2	-0.01307
	357.8	-0.01227
	358.8	-0.01156
	359.8	-0.01092
	360.8	-0.01031
	361.8	-0.00973
	362.8	-0.00916
	363.8	-0.00861
	364.8	-0.00807
	365.8	-0.00728
	367.4	-0.00686
	368.4	-0.00647
	369.4	-0.00613
	370.4	-0.00583
	371.4	-0.00555
	372.4	-0.00526
	373.4	-0.00495
	374.4	-0.00462
	375.4	-0.0043
	376.4	-0.00383
	378	-0.00357
	379	-0.00335
	380	-0.00318
	381	-0.00307
	382	-0.00299
	383	-0.00293
	384	-0.00286
	385	-0.00278
	386	-0.0027
	387.6	-0.00265
	388.6	-0.00263
	389.6	-0.00262
	390.6	-0.00262
	391.6	-0.00262
	392.6	-0.00262
	393.6	-0.00261
	394.6	-0.00259
	395.6	-0.00251
	397	-0.00238
	398	-0.0022
	399	-0.00199
	400	-0.00177
	401	-0.00156
	402	-0.00138
	403	-0.00122
	404	-0.00109
	405	-0.000984741
	406	-0.000833499
	407.6	-0.000721738
	408.6	-0.000602592
	409.6	-0.000456703
	410.6	-0.000291825
	411.6	-0.000138791
	412.6	-3.61983e-05
	413.6	9.23706e-14
	414.6	-2.74019e-05
	415.6	-4.59203e-05
	417.2	-2.55321e-05
	418.2	2.80086e-05
	419.2	0.000101443
	420.2	0.000175575
	421.2	0.000230032
	422.2	0.00025652
	423.2	0.000253555
	424.2	0.000213783
	425.2	0.000143825
	426.2	4.39533e-05
	427.6	-7.53035e-06
	428.6	-2.34468e-05
	429.6	-1.68987e-05
	430.6	-1.65924e-05
	431.6	-4.39851e-05
	432.6	-8.96957e-05
	433.6	-0.000137948
	434.6	-0.000170948
	435.6	-0.000166632
	437.2	-0.000142529
	438.2	-8.39021e-05
	439.2	1.04038e-05
	440.2	0.000126184
	441.2	0.00023755
	442.2	0.00032117
	443.2	0.000360327
	444.2	0.000354626
	445.2	0.000330652
	446.2	0.000326016
	447.8	0.000333635
	448.8	0.000351716
	449.8	0.000361804
	450.8	0.000355466
	451.8	0.000342107
	452.8	0.000320804
	453.8	0.000277277
	454.8	0.000205054
	455.8	7.67873e-05
	457.4	1.59199e-05
	458.4	-1.16863e-05
	459.4	-1.2416e-05
	460.4	-2.13739e-06
	461.4	6.39488e-14
	462.4	3.60886e-05
	463.4	3.66128e-05
	464.4	1.02598e-05
	465.4	-6.64944e-06
	466.4	7.30512e-06
	468	9.95202e-05
	469	0.000161398
	470	0.000204186
	471	0.000212548
	472	0.000177007
	473	9.78461e-05
	474	-4.3665e-05
	475	-0.000299024
	476	-0.000803793
	477.6	-0.00111
	478.6	-0.00139
	479.6	-0.00164
	480.6	-0.00191
	481.6	-0.00224
	482.6	-0.00267
	483.6	-0.0032
	484.6	-0.00382
	485.6	-0.00495
	487.2	-0.00575
	488.2	-0.0066
	489.2	-0.0075
	490.2	-0.00843
	491.2	-0.00943
	492.2	-0.01053
	493.2	-0.01173
	494.2	-0.01304
	495.2	-0.01445
	496.2	-0.01654
	497.6	-0.01807
	498.6	-0.0196
	499.6	-0.02111
	500.6	-0.0226
	501.6	-0.02404
	502.6	-0.0254
	503.6	-0.02667
	504.6	-0.02782
	505.6	-0.02942
	507.2	-0.03025
	508.2	-0.03098
	509.2	-0.03161
	510.2	-0.03213
	511.2	-0.03253
	512.2	-0.03279
	513.2	-0.03292
	514.2	-0.0329
	515.2	-0.03274
	516.2	-0.03221
	517.8	-0.03176
	518.8	-0.03123
	519.8	-0.03065
	520.8	-0.03
	521.8	-0.02927
	522.8	-0.02847
	523.8	-0.02757
	524.8	-0.02659
	525.8	-0.02513
	527.2	-0.02407
	528.2	-0.023
	529.2	-0.02195
	530.2	-0.02092
	531.2	-0.01988
	532.2	-0.01882
	533.2	-0.01776
	534.2	-0.01673
	535.2	-0.01573
	536.2	-0.01424
	537.8	-0.01336
	538.8	-0.01253
	539.8	-0.01178
	540.8	-0.01109
	541.8	-0.01046
	542.8	-0.00987
	543.8	-0.0093
	544.8	-0.00875
	545.8	-0.00792
	547.4	-0.00747
	548.4	-0.00706
	549.4	-0.00666
	550.4	-0.00626
	551.4	-0.00586
	552.4	-0.00548
	553.4	-0.00514
	554.4	-0.00482
	555.4	-0.00453
	556.4	-0.00408
	558	-0.00381
	559	-0.00356
	560	-0.00335
	561	-0.00316
	562	-0.00301
	563	-0.00288
	564	-0.00277
	565	-0.00268
	566	-0.00259
	567.4	-0.00256
	568.4	-0.00256
	569.4	-0.00258
	570.4	-0.00261
	571.4	-0.00265
	572.4	-0.00269
	573.4	-0.00272
	574.4	-0.00274
	575.4	-0.00273
	576.4	-0.00268
	578	-0.00265
	579	-0.00261
	580	-0.00257
	581	-0.00255
	582	-0.00252
	583	-0.00249
	584	-0.00244
	585	-0.00237
	586	-0.00226
	587.6	-0.00216
	588.6	-0.00206
	589.6	-0.00193
	590.6	-0.00181
	591.6	-0.00172
	592.6	-0.00164
	593.6	-0.00159
	594.6	-0.00155
	595.6	-0.00145
	597.2	-0.00136
	598.2	-0.00126
	599.2	-0.00117
	600.2	-0.00106
	601.2	-0.000928493
	602.2	-0.000807131
	603.2	-0.000710207
	604.2	-0.000653514
	605.2	-0.00063584
	606.2	-0.000614754
	607.6	-0.000563049
	608.6	-0.000471348
	609.6	-0.000360116
	610.6	-0.000260166
	611.6	-0.000187445
	612.6	-0.000131028
	613.6	-7.09075e-05
	614.6	-1.61128e-05
	615.6	1.49432e-05
	617.2	3.55271e-14
	618.2	-4.22055e-05
	619.2	-6.93239e-05
	620.2	-7.44103e-05
	621.2	-7.56355e-05
	622.2	-9.37894e-05
	623.2	-0.000136117
	624.2	-0.000192538
	625.2	-0.000240082
	626.2	-0.000282638
	627.8	-0.000324596
	628.8	-0.000344867
	629.8	-0.000346378
	630.8	-0.00033094
	631.8	-0.000297474
	632.8	-0.000245721
	633.8	-0.000195439
	634.8	-0.000161712
	635.8	-0.000101598
	637.4	-6.86794e-05
	638.4	-1.06919e-05
	639.4	3.63125e-05
	640.4	4.0784e-05
	641.4	-1.06581e-13
	642.4	-2.82154e-05
	643.4	-6.40275e-05
	644.4	-9.22817e-05
	645.4	-9.52818e-05
	646.4	-5.63264e-05
	648	-4.97412e-06
	649	3.21414e-05
	650	5.51062e-05
	651	4.49357e-05
	652	-2.97476e-05
	653	-0.000198026
	654	-0.000478374
	655	-0.000868193
	656	-0.00156
	657.4	-0.00208
	658.4	-0.00261
	659.4	-0.00312
	660.4	-0.00359
	661.4	-0.00408
	662.4	-0.0046
	663.4	-0.00521
	664.4	-0.0059
	665.4	-0.00668
	666.4	-0.00804
	668	-0.00891
	669	-0.00977
	670	-0.0106
	671	-0.0114
	672	-0.01223
	673	-0.01314
	674	-0.0142
	675	-0.01541
	676	-0.01759
	677.6	-0.01898
	678.6	-0.02036
	679.6	-0.0217
	680.6	-0.023
	681.6	-0.02425
	682.6	-0.02545
	683.6	-0.02658
	684.6	-0.0276
	685.6	-0.02904
	687.2	-0.02977
	688.2	-0.03039
	689.2	-0.03089
	690.2	-0.03129
	691.2	-0.03159
	692.2	-0.03179
	693.2	-0.03188
	694.2	-0.03184
	695.2	-0.03169
	696.2	-0.03125
	697.8	-0.03084
	698.8	-0.03036
	699.8	-0.0298
	700.8	-0.02916
	701.8	-0.02846
	702.8	-0.02771
	703.8	-0.02697
	704.8	-0.02621
	705.8	-0.0251
	707.2	-0.02422
	708.2	-0.02331
	709.2	-0.02238
	710.2	-0.02144
	711.2	-0.02051
	712.2	-0.01959
	713.2	-0.0187
	714.2	-0.01781
	715.2	-0.01694
	716.2	-0.01561
	717.8	-0.01478
	718.8	-0.01395
	719.8	-0.01311
	720.8	-0.01228
	721.8	-0.01152
	722.8	-0.01083
	723.8	-0.01019
	724.8	-0.00959
	725.8	-0.00865
	727.4	-0.00806
	728.4	-0.00751
	729.4	-0.00699
	730.4	-0.00651
	731.4	-0.00607
	732.4	-0.00568
	733.4	-0.00531
	734.4	-0.00496
	735.4	-0.0046
	736.4	-0.00412
	737.8	-0.00377
	738.8	-0.00345
	739.8	-0.00314
	740.8	-0.00285
	741.8	-0.00257
	742.8	-0.00232
	743.8	-0.00212
	744.8	-0.00195
	745.8	-0.00172
	747.4	-0.00153
	748.4	-0.00132
	749.4	-0.00113
	750.4	-0.000983642
	751.4	-0.000915396
	752.4	-0.000928136
	753.4	-0.001
	754.4	-0.00112
	755.4	-0.00125
	756.4	-0.00145
	758	-0.00151
	759	-0.00152
	760	-0.00149
	761	-0.00145
	762	-0.00141
	763	-0.0014
	764	-0.0014
	765	-0.0014
	766	-0.00132
	767.6	-0.00116
	768.6	-0.000982383
	769.6	-0.000794189
	770.6	-0.000613648
	771.6	-0.000446748
	772.6	-0.00029848
	773.6	-0.000174709
	774.6	-7.82116e-05
	775.6	-1.06417e-05
	777.2	-7.10543e-15
	778.2	-3.00399e-05
	779.2	-5.41744e-05
	780.2	-6.21871e-05
	781.2	-6.47355e-05
	782.2	-8.36367e-05
	783.2	-0.000122514
	784.2	-0.000163701
	785.2	-0.000195581
	786.2	-0.000223881
	787.6	-0.000227789
	788.6	-0.000227179
	789.6	-0.000222202
	790.6	-0.000199085
	791.6	-0.000137376
	792.6	-3.44049e-05
	793.6	9.78213e-05
	794.6	0.000240319
	795.6	0.000435777
	797.2	0.000526516
	798.2	0.000582321
	799.2	0.000613826
	800.2	0.00063197
	801.2	0.00063142
	802.2	0.000605428
	803.2	0.000563025
	804.2	0.000512576
	805.2	0.000461768
	806.2	0.000375097
	807.8	0.000304451
	808.8	0.000205706
	809.8	8.66919e-05
	810.8	-4.34631e-05
	811.8	-0.000163194
	812.8	-0.000251114
	813.8	-0.000302619
	814.8	-0.000331304
	815.8	-0.000338959
	817.2	-0.000308877
	818.2	-0.000254738
	819.2	-0.00018163
	820.2	-0.000103619
	821.2	-4.0773e-05
	822.2	3.12639e-13
	823.4	2.461e-05
	824.4	2.29112e-05
	825.4	1.16254e-05
	826.4	-8.10125e-06
	828	1.40072e-05
	829	4.04706e-05
	830	8.34231e-05
	831	0.000132809
	832	0.000163663
	833	0.000136053
	834	9.7036e-06
	835	-0.000240157
	836	-0.000786025
	837.4	-0.00124
	838.4	-0.00172
	839.4	-0.00217
	840.4	-0.00258
	841.4	-0.00293
	842.4	-0.00326
	843.4	-0.00361
	844.4	-0.00403
	845.4	-0.00455
	846.4	-0.00562
	848	-0.00636
	849	-0.00714
	850	-0.00787
	851	-0.00856
	852	-0.00924
	853	-0.00996
	854	-0.01077
	855	-0.01168
	856	-0.0134
	857.6	-0.01457
	858.6	-0.01581
	859.6	-0.01705
	860.6	-0.01826
	861.6	-0.01943
	862.6	-0.02055
	863.6	-0.02162
	864.6	-0.02266
	865.6	-0.02424
	867.2	-0.02511
	868.2	-0.0259
	869.2	-0.02661
	870.2	-0.02724
	871.2	-0.02779
	872.2	-0.02824
	873.2	-0.02859
	874.2	-0.02883
	875.2	-0.02896
	876.2	-0.02901
	877.6	-0.02893
	878.6	-0.02875
	879.6	-0.02846
	880.6	-0.02806
	881.6	-0.02757
	882.6	-0.027
	883.6	-0.02637
	884.6	-0.02569
	885.6	-0.02454
	887.2	-0.02376
	888.2	-0.02299
	889.2	-0.02222
	890.2	-0.02145
	891.2	-0.02066
	892.2	-0.01983
	893.2	-0.019
	894.2	-0.01819
	895.2	-0.01743
	896.2	-0.01634
	897.8	-0.01568
	898.8	-0.01501
	899.8	-0.01431
	900.8	-0.01361
	901.8	-0.01292
	902.8	-0.01226
	903.8	-0.01162
	904.8	-0.01099
	905.8	-0.01008
	907.4	-0.00954
	908.4	-0.00906
	909.4	-0.0086
	910.4	-0.00815
	911.4	-0.0077
	912.4	-0.00724
	913.4	-0.00682
	914.4	-0.00644
	915.4	-0.00609
	916.4	-0.00561
	917.8	-0.00526
	918.8	-0.00492
	919.8	-0.00462
	920.8	-0.00437
	921.8	-0.00416
	922.8	-0.00397
	923.8	-0.00377
	924.8	-0.00357
	925.8	-0.00325
	927.4	-0.00306
	928.4	-0.00291
	929.4	-0.00279
	930.4	-0.00268
	931.4	-0.0026
	932.4	-0.00253
	933.4	-0.00246
	934.4	-0.00237
	935.4	-0.00225
	936.4	-0.00196
	938	-0.00176
	939	-0.00157
	940	-0.00141
	941	-0.00125
	942	-0.00109
	943	-0.000929907
	944	-0.000772234
	945	-0.000625076
	946	-0.000434764
	947.6	-0.000339363
	948.6	-0.000291828
	949.6	-0.000267913
	950.6	-0.000263154
	951.6	-0.000269222
	952.6	-0.000270287
	953.6	-0.000260049
	954.6	-0.000253127
	955.6	-0.00027566
	957.2	-0.000307164
	958.2	-0.000342125
	959.2	-0.000352344
	960.2	-0.000333689
	961.2	-0.000289757
	962.2	-0.000227806
	963.2	-0.000155614
	964.2	-8.55677e-05
	965.2	-3.43744e-05
	966.2	3.88409e-06
	967.6	4.82716e-06
	968.6	1.82891e-06
	969.6	2.40442e-06
	970.6	8.83433e-06
	971.6	1.50226e-05
	972.6	1.50695e-05
	973.6	-1.19371e-12
	974.6	-2.9903e-05
	975.6	-0.000129049
	977.2	-0.000225044
	978.2	-0.00033033
	979.2	-0.00042162
	980.2	-0.000475065
	981.2	-0.000483094
	982.2	-0.000453882
	983.2	-0.000402078
	984.2	-0.000342508
	985.2	-0.000294166
	986.2	-0.000277747
	987.8	-0.000306802
	988.8	-0.000348932
	989.8	-0.000385218
	990.8	-0.000396307
	991.8	-0.000370214
	992.8	-0.000304841
	993.8	-0.000219463
	994.8	-0.000153665
	995.8	-0.000124789
	997.4	-0.000124134
	998.4	-0.000109493
	999.4	-8.58365e-05
	1000.4	-5.99684e-05
	1001.4	-3.13185e-05
	1002.4	-8.52651e-14
	1003.4	5.72087e-05
	1004.4	0.000120484
	1005.4	0.000193451
	1006.4	0.00030666
	1008	0.000376169
	1009	0.000410024
	1010	0.000431739
	1011	0.000446485
	1012	0.000440868
	1013	0.000384621
	1014	0.000251128
	1015	2.20739e-05
	1016	-0.000476198
	1017.4	-0.000900169
	1018.4	-0.00136
	1019.4	-0.00182
	1020.4	-0.00228
	1021.4	-0.00273
	1022.4	-0.00317
	1023.4	-0.00362
	1024.4	-0.0041
	1025.4	-0.00463
	1026.4	-0.00562
	1028	-0.00631
	1029	-0.00704
	1030	-0.00775
	1031	-0.00844
	1032	-0.00912
	1033	-0.00983
	1034	-0.01058
	1035	-0.01142
	1036	-0.013
	1037.6	-0.01409
	1038.6	-0.01524
	1039.6	-0.01641
	1040.6	-0.01754
	1041.6	-0.01862
	1042.6	-0.01964
	1043.6	-0.02059
	1044.6	-0.02147
	1045.6	-0.02273
	1047.2	-0.0234
	1048.2	-0.02402
	1049.2	-0.02461
	1050.2	-0.02515
	1051.2	-0.02563
	1052.2	-0.02603
	1053.2	-0.02634
	1054.2	-0.02654
	1055.2	-0.02666
	1056.2	-0.02675
	1057.6	-0.02677
	1058.6	-0.02679
	1059.6	-0.02675
	1060.6	-0.02665
	1061.6	-0.02645
	1062.6	-0.02616
	1063.6	-0.02579
	1064.6	-0.02532
	1065.6	-0.02445
	1067.2	-0.02384
	1068.2	-0.02323
	1069.2	-0.0226
	1070.2	-0.02195
	1071.2	-0.02123
	1072.2	-0.02044
	1073.2	-0.01957
	1074.2	-0.01866
	1075.2	-0.01776
	1076.2	-0.01642
	1077.8	-0.01561
	1078.8	-0.01485
	1079.8	-0.01411
	1080.8	-0.0134
	1081.8	-0.01271
	1082.8	-0.01201
	1083.8	-0.01133
	1084.8	-0.01068
	1085.8	-0.0098
	1087.4	-0.00932
	1088.4	-0.00893
	1089.4	-0.00858
	1090.4	-0.00825
	1091.4	-0.00793
	1092.4	-0.00764
	1093.4	-0.00737
	1094.4	-0.00713
	1095.4	-0.00688
	1096.4	-0.0065
	1097.8	-0.0062
	1098.8	-0.00592
	1099.8	-0.00565
	1100.8	-0.00541
	1101.8	-0.0052
	1102.8	-0.00499
	1103.8	-0.0048
	1104.8	-0.00462
	1105.8	-0.00439
	1107.4	-0.00424
	1108.4	-0.00411
	1109.4	-0.00401
	1110.4	-0.00394
	1111.4	-0.00391
	1112.4	-0.00391
	1113.4	-0.00391
	1114.4	-0.00391
	1115.4	-0.00389
	1116.4	-0.00388
	1118	-0.00389
	1119	-0.00391
	1120	-0.00391
	1121	-0.00386
	1122	-0.00377
	1123	-0.00365
	1124	-0.00351
	1125	-0.00337
	1126	-0.00315
	1127.6	-0.00297
	1128.6	-0.00277
	1129.6	-0.00253
	1130.6	-0.00229
	1131.6	-0.00204
	1132.6	-0.00179
	1133.6	-0.00153
	1134.6	-0.00129
	1135.6	-0.000995307
	1137	-0.000796361
	1138	-0.000621326
	1139	-0.000468305
	1140	-0.000355889
	1141	-0.000275893
	1142	-0.000241185
	1143	-0.000255453
	1144	-0.000309312
	1145	-0.00037705
	1146	-0.000445681
	1147.6	-0.000459742
	1148.6	-0.000452315
	1149.6	-0.000443232
	1150.6	-0.000443502
	1151.6	-0.000461762
	1152.6	-0.000495438
	1153.6	-0.000522754
	1154.6	-0.000521961
	1155.6	-0.000432329
	1157.2	-0.000341572
	1158.2	-0.000239973
	1159.2	-0.000160931
	1160.2	-0.000112384
	1161.2	-8.33248e-05
	1162.2	-6.22359e-05
	1163.2	-4.23324e-05
	1164.2	-2.04181e-05
	1165.2	1.58144e-06
	1166.2	2.82515e-05
	1167.8	2.17312e-05
	1168.8	1.7053e-13
	1169.8	-3.26711e-05
	1170.8	-9.25708e-05
	1171.8	-0.000158304
	1172.8	-0.000211637
	1173.8	-0.000235816
	1174.8	-0.000231294
	1175.8	-0.000209956
	1177.2	-0.000180333
	1178.2	-0.00013695
	1179.2	-7.93505e-05
	1180.2	-2.28876e-05
	1181.2	1.53363e-05
	1182.2	2.34782e-05
	1183.2	-1.63425e-13
	1184.4	2.24459e-05
	1185.4	5.63591e-05
	1186.4	0.000110248
	1187.8	0.000167793
	1188.8	0.000176255
	1189.8	0.000143916
	1190.8	8.26106e-05
	1191.8	1.43612e-05
	1192.8	-5.13652e-05
	1193.8	-0.000133605
	1194.8	-0.00027212
	1195.8	-0.000725936
	1197.4	-0.00111
	1198.4	-0.00161
	1199.4	-0.00215
	1200.4	-0.00268
	1201.4	-0.00318
	1202.4	-0.00364
	1203.4	-0.00407
	1204.4	-0.0045
	1205.4	-0.00495
	1206.4	-0.00581
	1208	-0.00639
	1209	-0.00703
	1210	-0.00767
	1211	-0.00826
	1212	-0.00878
	1213	-0.00922
	1214	-0.00962
	1215	-0.01004
	1216	-0.01092
	1217.6	-0.01158
	1218.6	-0.01234
	1219.6	-0.01315
	1220.6	-0.01396
	1221.6	-0.01478
	1222.6	-0.0156
	1223.6	-0.01643
	1224.6	-0.01724
	1225.6	-0.01846
	1227.2	-0.01911
	1228.2	-0.01975
	1229.2	-0.02035
	1230.2	-0.02089
	1231.2	-0.02138
	1232.2	-0.02181
	1233.2	-0.02217
	1234.2	-0.02245
	1235.2	-0.02264
	1236.2	-0.02277
	1237.6	-0.02275
	1238.6	-0.02268
	1239.6	-0.02258
	1240.6	-0.02243
	1241.6	-0.02224
	1242.6	-0.022
	1243.6	-0.02173
	1244.6	-0.02146
	1245.6	-0.02103
	1247.2	-0.02068
	1248.2	-0.02033
	1249.2	-0.01997
	1250.2	-0.01962
	1251.2	-0.01926
	1252.2	-0.01888
	1253.2	-0.01846
	1254.2	-0.01799
	1255.2	-0.01745
	1256.2	-0.01657
	1257.8	-0.01599
	1258.8	-0.01546
	1259.8	-0.01492
	1260.8	-0.01437
	1261.8	-0.01381
	1262.8	-0.01327
	1263.8	-0.01273
	1264.8	-0.0122
	1265.8	-0.01139
	1267.4	-0.01085
	1268.4	-0.01035
	1269.4	-0.0099
	1270.4	-0.00952
	1271.4	-0.00918
	1272.4	-0.00886
	1273.4	-0.00854
	1274.4	-0.00822
	1275.4	-0.00793
	1276.4	-0.00757
	1277.8	-0.00731
	1278.8	-0.00705
	1279.8	-0.00679
	1280.8	-0.00653
	1281.8	-0.00633
	1282.8	-0.00618
	1283.8	-0.00605
	1284.8	-0.0059
	1285.8	-0.00563
	1287.4	-0.0054
	1288.4	-0.00521
	1289.4	-0.00502
	1290.4	-0.00479
	1291.4	-0.00453
	1292.4	-0.00425
	1293.4	-0.00398
	1294.4	-0.00375
	1295.4	-0.00353
	1296.4	-0.00318
	1298	-0.00288
	1299	-0.00259
	1300	-0.00233
	1301	-0.00211
	1302	-0.00192
	1303	-0.00176
	1304	-0.00162
	1305	-0.00151
	1306	-0.00147
	1307.6	-0.00145
	1308.6	-0.00145
	1309.6	-0.00142
	1310.6	-0.00137
	1311.6	-0.0013
	1312.6	-0.00124
	1313.6	-0.00122
	1314.6	-0.00125
	1315.6	-0.0013
	1317	-0.00125
	1318	-0.00113
	1319	-0.000976089
	1320	-0.000801768
	1321	-0.000629126
	1322	-0.00047185
	1323	-0.000313892
	1324	-0.000150837
	1325	1.35843e-05
	1326	0.000251326
	1327.6	0.000400846
	1328.6	0.000554612
	1329.6	0.000734379
	1330.6	0.00092183
	1331.6	0.00108
	1332.6	0.00118
	1333.6	0.00125
	1334.6	0.00131
	1335.6	0.00143
	1337.2	0.00153
	1338.2	0.0016
	1339.2	0.00164
	1340.2	0.00166
	1341.2	0.00165
	1342.2	0.00163
	1343.2	0.00159
	1344.2	0.00149
	1345.2	0.00136
	1346.2	0.0011
	1347.8	0.000945949
	1348.8	0.000779487
	1349.8	0.000620669
	1350.8	0.000469319
	1351.8	0.000330024
	1352.8	0.000203564
	1353.8	8.40382e-05
	1354.8	-3.69112e-05
	1355.8	-0.000224918
	1357.2	-0.000332285
	1358.2	-0.000397321
	1359.2	-0.000401665
	1360.2	-0.00035579
	1361.2	-0.000273043
	1362.2	-0.000157183
	1363.2	-2.77112e-13
	1364.4	0.000119831
	1365.4	0.000220437
	1366.4	0.000352261
	1367.8	0.000483411
	1368.8	0.000649066
	1369.8	0.000843137
	1370.8	0.00106
	1371.8	0.00129
	1372.8	0.0015
	1373.8	0.00164
	1374.8	0.00168
	1375.8	0.00143
	1377.4	0.00108
	1378.4	0.000626331
	1379.4	0.000152575
	1380.4	-0.000278546
	1381.4	-0.000651867
	1382.4	-0.000997893
	1383.4	-0.00136
	1384.4	-0.00175
	1385.4	-0.00221
	1386.4	-0.00304
	1388	-0.00358
	1389	-0.0041
	1390	-0.00458
	1391	-0.00499
	1392	-0.00535
	1393	-0.00568
	1394	-0.00603
	1395	-0.00642
	1396	-0.00721
	1397.6	-0.00781
	1398.6	-0.0085
	1399.6	-0.00924
	1400.6	-0.01002
	1401.6	-0.01081
	1402.6	-0.01159
	1403.6	-0.01235
	1404.6	-0.01307
	1405.6	-0.01412
	1407.2	-0.01468
	1408.2	-0.01519
	1409.2	-0.01564
	1410.2	-0.01605
	1411.2	-0.01646
	1412.2	-0.01686
	1413.2	-0.01721
	1414.2	-0.01749
	1415.2	-0.0177
	1416.2	-0.01792
	1417.6	-0.01803
	1418.6	-0.01812
	1419.6	-0.01816
	1420.6	-0.01817
	1421.6	-0.01814
	1422.6	-0.01808
	1423.6	-0.01801
	1424.6	-0.01795
	1425.6	-0.01783
	1427.2	-0.0177
	1428.2	-0.01753
	1429.2	-0.01731
	1430.2	-0.01705
	1431.2	-0.01676
	1432.2	-0.01645
	1433.2	-0.01616
	1434.2	-0.01592
	1435.2	-0.01571
	1436.2	-0.01541
	1437.8	-0.01518
	1438.8	-0.0149
	1439.8	-0.01456
	1440.8	-0.01418
	1441.8	-0.01379
	1442.8	-0.0134
	1443.8	-0.01304
	1444.8	-0.0127
	1445.8	-0.01218
	1447.4	-0.0118
	1448.4	-0.01137
	1449.4	-0.0109
	1450.4	-0.01041
	1451.4	-0.00991
	1452.4	-0.00943
	1453.4	-0.009
	1454.4	-0.00862
	1455.4	-0.00827
	1456.4	-0.00784
	1457.8	-0.00755
	1458.8	-0.00728
	1459.8	-0.007
	1460.8	-0.00673
	1461.8	-0.00648
	1462.8	-0.00625
	1463.8	-0.00604
	1464.8	-0.00584
	1465.8	-0.00549
	1467.4	-0.00525
	1468.4	-0.00501
	1469.4	-0.00478
	1470.4	-0.00457
	1471.4	-0.00438
	1472.4	-0.00419
	1473.4	-0.00399
	1474.4	-0.00376
	1475.4	-0.00351
	1476.4	-0.0031
	1478	-0.00289
	1479	-0.00275
	1480	-0.00266
	1481	-0.0026
	1482	-0.00253
	1483	-0.00244
	1484	-0.00233
	1485	-0.00221
	1486	-0.00202
	1487.6	-0.00192
	1488.6	-0.00186
	1489.6	-0.00182
	1490.6	-0.0018
	1491.6	-0.0018
	1492.6	-0.00178
	1493.6	-0.00171
	1494.6	-0.00159
	1495.6	-0.00141
	1497	-0.00128
	1498	-0.00118
	1499	-0.00112
	1500	-0.00108
	1501	-0.00106
	1502	-0.00102
	1503	-0.000962606
	1504	-0.000884837
	1505	-0.000808422
	1506	-0.000730263
	1507.6	-0.000699117
	1508.6	-0.000696855
	1509.6	-0.000708819
	1510.6	-0.000721551
	1511.6	-0.000728309
	1512.6	-0.00073161
	1513.6	-0.00073642
	1514.6	-0.000737809
	1515.6	-0.000699264
	1517.2	-0.000622229
	1518.2	-0.000531073
	1519.2	-0.000434699
	1520.2	-0.000340097
	1521.2	-0.000255076
	1522.2	-0.000187531
	1523.2	-0.000137473
	1524.2	-9.48793e-05
	1525.2	-5.46424e-05
	1526.2	-1.11483e-05
	1527.6	7.3724e-06
	1528.6	1.27898e-13
	1529.6	-4.74215e-06
	1530.6	-1.12111e-05
	1531.6	-3.37246e-05
	1532.6	-7.98832e-05
	1533.6	-0.000141423
	1534.6	-0.000205391
	1535.6	-0.00028938
	1537.2	-0.000280783
	1538.2	-0.000255795
	1539.2	-0.000209543
	1540.2	-0.000156524
	1541.2	-0.000107095
	1542.2	-5.9234e-05
	1543.2	-8.31335e-13
	1544.2	8.23696e-05
	1545.2	0.000182767
	1546.2	0.000347253
	1547.8	0.000457428
	1548.8	0.000538236
	1549.8	0.000612927
	1550.8	0.000692877
	1551.8	0.000788784
	1552.8	0.000892696
	1553.8	0.0009769
	1554.8	0.000991661
	1555.8	0.000745937
	1557.4	0.000454803
	1558.4	8.28369e-05
	1559.4	-0.000302035
	1560.4	-0.000660974
	1561.4	-0.000967386
	1562.4	-0.00121
	1563.4	-0.00142
	1564.4	-0.00164
	1565.4	-0.00193
	1566.4	-0.00257
	1568	-0.00302
	1569	-0.00349
	1570	-0.0039
	1571	-0.00422
	1572	-0.00446
	1573	-0.00465
	1574	-0.00485
	1575	-0.00511
	1576	-0.0057
	1577.6	-0.00617
	1578.6	-0.0067
	1579.6	-0.00725
	1580.6	-0.0078
	1581.6	-0.00834
	1582.6	-0.00887
	1583.6	-0.00937
	1584.6	-0.00985
	1585.6	-0.01049
	1587	-0.0109
	1588	-0.01128
	1589	-0.01162
	1590	-0.01195
	1591	-0.01229
	1592	-0.01263
	1593	-0.01297
	1594	-0.01327
	1595	-0.01353
	1596	-0.01387
	1597.6	-0.01404
	1598.6	-0.01425
	1599.6	-0.01452
	1600.6	-0.01483
	1601.6	-0.01511
	1602.6	-0.01535
	1603.6	-0.01554
	1604.6	-0.01568
	1605.6	-0.01583
	1607.2	-0.0159
	1608.2	-0.01599
	1609.2	-0.01608
	1610.2	-0.01615
	1611.2	-0.01614
	1612.2	-0.01604
	1613.2	-0.01584
	1614.2	-0.01554
	1615.2	-0.01517
	1616.2	-0.01464
	1617.8	-0.01434
	1618.8	-0.01409
	1619.8	-0.01383
	1620.8	-0.01353
	1621.8	-0.01314
	1622.8	-0.01267
	1623.8	-0.01217
	1624.8	-0.01168
	1625.8	-0.01109
	1627.2	-0.01075
	1628.2	-0.01046
	1629.2	-0.01018
	1630.2	-0.0099
	1631.2	-0.0096
	1632.2	-0.00929
	1633.2	-0.00899
	1634.2	-0.00872
	1635.2	-0.00848
	1636.2	-0.0082
	1637.8	-0.00803
	1638.8	-0.00787
	1639.8	-0.00771
	1640.8	-0.00755
	1641.8	-0.00738
	1642.8	-0.00724
	1643.8	-0.00715
	1644.8	-0.00709
	1645.8	-0.00703
	1647.4	-0.00693
	1648.4	-0.00682
	1649.4	-0.0067
	1650.4	-0.00657
	1651.4	-0.00647
	1652.4	-0.00638
	1653.4	-0.00629
	1654.4	-0.00618
	1655.4	-0.00605
	1656.4	-0.00581
	1658	-0.00559
	1659	-0.00536
	1660	-0.0051
	1661	-0.00484
	1662	-0.00457
	1663	-0.00432
	1664	-0.00408
	1665	-0.00386
	1666	-0.00354
	1667.6	-0.00332
	1668.6	-0.00314
	1669.6	-0.00297
	1670.6	-0.00283
	1671.6	-0.00269
	1672.6	-0.00257
	1673.6	-0.00248
	1674.6	-0.00238
	1675.6	-0.00223
	1677.2	-0.00212
	1678.2	-0.00206
	1679.2	-0.00203
	1680.2	-0.00202
	1681.2	-0.00199
	1682.2	-0.00196
	1683.2	-0.00192
	1684.2	-0.00188
	1685.2	-0.00184
	1686.2	-0.00177
	1687.6	-0.00167
	1688.6	-0.00157
	1689.6	-0.00147
	1690.6	-0.00138
	1691.6	-0.00129
	1692.6	-0.00118
	1693.6	-0.00102
	1694.6	-0.000829177
	1695.6	-0.000517096
	1697.2	-0.000338725
	1698.2	-0.000225375
	1699.2	-0.000161865
	1700.2	-0.000125413
	1701.2	-8.80079e-05
	1702.2	-4.10502e-05
	1703.2	-4.94675e-06
	1704.2	-1.35003e-13
	1705.2	-3.07766e-05
	1706.2	-0.000152391
	1707.8	-0.000239012
	1708.8	-0.000358698
	1709.8	-0.000495163
	1710.8	-0.000629648
	1711.8	-0.000739587
	1712.8	-0.000806021
	1713.8	-0.000821653
	1714.8	-0.000803855
	1715.8	-0.000766236
	1717.2	-0.000710013
	1718.2	-0.00062911
	1719.2	-0.000513143
	1720.2	-0.000385242
	1721.2	-0.000266608
	1722.2	-0.000152795
	1723.2	1.78346e-12
	1724.4	0.000150961
	1725.4	0.000308924
	1726.4	0.000504379
	1728	0.000590873
	1729	0.000655683
	1730	0.000728222
	1731	0.000808446
	1732	0.000872429
	1733	0.00087787
	1734	0.000801794
	1735	0.000651261
	1736	0.000254028
	1737.6	-8.98622e-05
	1738.6	-0.000505946
	1739.6	-0.000933529
	1740.6	-0.00131
	1741.6	-0.0016
	1742.6	-0.00179
	1743.6	-0.00192
	1744.6	-0.00205
	1745.6	-0.00229
	1747	-0.00251
	1748	-0.00272
	1749	-0.0029
	1750	-0.00303
	1751	-0.00311
	1752	-0.00314
	1753	-0.00316
	1754	-0.0032
	1755	-0.00332
	1756	-0.00378
	1757.6	-0.00423
	1758.6	-0.00477
	1759.6	-0.00537
	1760.6	-0.00599
	1761.6	-0.00661
	1762.6	-0.00723
	1763.6	-0.00785
	1764.6	-0.00846
	1765.6	-0.00935
	1767.2	-0.0098
	1768.2	-0.0102
	1769.2	-0.01054
	1770.2	-0.01083
	1771.2	-0.01108
	1772.2	-0.01129
	1773.2	-0.01147
	1774.2	-0.01162
	1775.2	-0.01172
	1776.2	-0.01181
	1777.8	-0.01181
	1778.8	-0.01178
	1779.8	-0.01173
	1780.8	-0.01168
	1781.8	-0.01165
	1782.8	-0.01162
	1783.8	-0.01157
	1784.8	-0.01148
	1785.8	-0.01128
	1787.2	-0.01108
	1788.2	-0.01087
	1789.2	-0.01064
	1790.2	-0.01041
	1791.2	-0.01017
	1792.2	-0.00991
	1793.2	-0.00965
	1794.2	-0.00939
	1795.2	-0.00913
	1796.2	-0.0087
	1797.8	-0.00842
	1798.8	-0.00816
	1799.8	-0.00794
	1800.8	-0.00774
	1801.8	-0.00754
	1802.8	-0.00733
	1803.8	-0.0071
	1804.8	-0.00687
	1805.8	-0.00655
	1807.4	-0.00636
	1808.4	-0.0062
	1809.4	-0.00603
	1810.4	-0.00587
	1811.4	-0.00572
	1812.4	-0.0056
	1813.4	-0.00549
	1814.4	-0.00538
	1815.4	-0.00528
	1816.4	-0.00515
	1817.8	-0.00506
	1818.8	-0.00497
	1819.8	-0.00485
	1820.8	-0.00471
	1821.8	-0.00457
	1822.8	-0.00446
	1823.8	-0.00436
	1824.8	-0.00428
	1825.8	-0.00414
	1827.4	-0.00398
	1828.4	-0.0038
	1829.4	-0.00358
	1830.4	-0.00334
	1831.4	-0.0031
	1832.4	-0.00287
	1833.4	-0.00266
	1834.4	-0.0025
	1835.4	-0.00238
	1836.4	-0.00226
	1838	-0.00218
	1839	-0.0021
	1840	-0.00203
	1841	-0.00199
	1842	-0.00198
	1843	-0.00202
	1844	-0.00208
	1845	-0.00217
	1846	-0.00233
	1847.6	-0.00241
	1848.6	-0.00247
	1849.6	-0.00254
	1850.6	-0.0026
	1851.6	-0.00265
	1852.6	-0.00269
	1853.6	-0.00271
	1854.6	-0.00271
	1855.6	-0.00265
	1857	-0.00257
	1858	-0.00248
	1859	-0.00237
	1860	-0.00222
	1861	-0.00204
	1862	-0.00186
	1863	-0.00172
	1864	-0.0016
	1865	-0.0015
	1866	-0.00131
	1867.6	-0.00114
	1868.6	-0.00098326
	1869.6	-0.000839479
	1870.6	-0.000740972
	1871.6	-0.000701972
	1872.6	-0.000716016
	1873.6	-0.000751657
	1874.6	-0.00078891
	1875.6	-0.000936471
	1877.2	-0.00109
	1878.2	-0.00123
	1879.2	-0.00133
	1880.2	-0.00139
	1881.2	-0.00143
	1882.2	-0.00146
	1883.2	-0.00149
	1884.2	-0.00149
	1885.2	-0.00145
	1886.2	-0.0013
	1887.6	-0.00116
	1888.6	-0.00101
	1889.6	-0.000892462
	1890.6	-0.000833004
	1891.6	-0.000800643
	1892.6	-0.000759493
	1893.6	-0.000690035
	1894.6	-0.000591757
	1895.6	-0.000388577
	1897.2	-0.000317109
	1898.2	-0.000247215
	1899.2	-0.000198027
	1900.2	-0.000156282
	1901.2	-0.000110283
	1902.2	-5.86475e-05
	1903.2	-5.25802e-13
	1904.4	0.000176808
	1905.4	0.000302935
	1906.4	0.000386814
	1907.8	0.000495811
	1908.8	0.000558377
	1909.8	0.000617216
	1910.8	0.000675904
	1911.8	0.000738268
	1912.8	0.000784838
	1913.8	0.000770104
	1914.8	0.00065543
	1915.8	0.000197198
	1917.4	-0.000112344
	1918.4	-0.000576236
	1919.4	-0.000998076
	1920.4	-0.00132
	1921.4	-0.00152
	1922.4	-0.00163
	1923.4	-0.0017
	1924.4	-0.00176
	1925.4	-0.00186
	1926.4	-0.00209
	1928	-0.00219
	1929	-0.00223
	1930	-0.00215
	1931	-0.00197
	1932	-0.00171
	1933	-0.00145
	1934	-0.00124
	1935	-0.00112
	1936	-0.00114
	1937.6	-0.00125
	1938.6	-0.00142
	1939.6	-0.00166
	1940.6	-0.00196
	1941.6	-0.00232
	1942.6	-0.00272
	1943.6	-0.00318
	1944.6	-0.00366
	1945.6	-0.00436
	1947	-0.00487
	1948	-0.00537
	1949	-0.00584
	1950	-0.00627
	1951	-0.00668
	1952	-0.00708
	1953	-0.00747
	1954	-0.00783
	1955	-0.00813
	1956	-0.0085
	1957.6	-0.00866
	1958.6	-0.00881
	1959.6	-0.00895
	1960.6	-0.00909
	1961.6	-0.00922
	1962.6	-0.00932
	1963.6	-0.00938
	1964.6	-0.00941
	1965.6	-0.0094
	1967.2	-0.00934
	1968.2	-0.00925
	1969.2	-0.00914
	1970.2	-0.00903
	1971.2	-0.00891
	1972.2	-0.00878
	1973.2	-0.00862
	1974.2	-0.00846
	1975.2	-0.00829
	1976.2	-0.00805
	1977.8	-0.00791
	1978.8	-0.00776
	1979.8	-0.00761
	1980.8	-0.00745
	1981.8	-0.00732
	1982.8	-0.0072
	1983.8	-0.00707
	1984.8	-0.00694
	1985.8	-0.00674
	1987.2	-0.00657
	1988.2	-0.00639
	1989.2	-0.00622
	1990.2	-0.00603
	1991.2	-0.00581
	1992.2	-0.00556
	1993.2	-0.00528
	1994.2	-0.00501
	1995.2	-0.00475
	1996.2	-0.00439
	1997.8	-0.00418
	1998.8	-0.00398
	1999.8	-0.00378
	2000.8	-0.00359
	2001.8	-0.00342
	2002.8	-0.00327
	2003.8	-0.00313
	2004.8	-0.00299
	2005.8	-0.00273
	2007.4	-0.00257
	2008.4	-0.00242
	2009.4	-0.00232
	2010.4	-0.00222
	2011.4	-0.00211
	2012.4	-0.00198
	2013.4	-0.00183
	2014.4	-0.00167
	2015.4	-0.00154
	2016.4	-0.00138
	2018	-0.00127
	2019	-0.00114
	2020	-0.00102
	2021	-0.000937164
	2022	-0.000905508
	2023	-0.000899342
	2024	-0.000870175
	2025	-0.000782434
	2026	-0.000556719
	2027.6	-0.000421164
	2028.6	-0.000336523
	2029.6	-0.00028552
	2030.6	-0.000243059
	2031.6	-0.000197362
	2032.6	-0.000155644
	2033.6	-0.000126754
	2034.6	-0.000102777
	2035.6	-5.02921e-05
	2037	-6.4355e-05
	2038	-5.2244e-05
	2039	-5.44221e-05
	2040	-9.31657e-05
	2041	-0.000170541
	2042	-0.000267544
	2043	-0.000355728
	2044	-0.000402059
	2045	-0.00039335
	2046	-0.000274681
	2047.6	-0.000244103
	2048.6	-0.000199554
	2049.6	-0.000174616
	2050.6	-0.000154099
	2051.6	-0.000128396
	2052.6	-9.1781e-05
	2053.6	-4.255e-05
	2054.6	1.44048e-05
	2055.6	0.000128509
	2057.2	0.000124457
	2058.2	0.000130311
	2059.2	0.000114455
	2060.2	8.28491e-05
	2061.2	4.14362e-05
	2062.2	2.59986e-06
	2063.2	-1.66581e-05
	2064.2	-1.03636e-05
	2065.2	1.12537e-05
	2066.2	7.70966e-05
	2067.8	5.51948e-05
	2068.8	5.24018e-05
	2069.8	4.22433e-05
	2070.8	3.56275e-05
	2071.8	4.13877e-05
	2072.8	5.69446e-05
	2073.8	7.11011e-05
	2074.8	7.49088e-05
	2075.8	7.2149e-05
	2077.2	-1.56319e-13
	2078.2	6.8225e-06
	2079.2	-1.34898e-05
	2080.2	-3.4975e-05
	2081.2	-3.48052e-05
	2082.2	-1.4625e-05
	2083.2	3.73745e-12
	2084.4	2.13266e-05
	2085.4	-1.84626e-06
	2086.4	-7.39661e-05
	2087.8	-6.21775e-05
	2088.8	-4.41291e-05
	2089.8	-1.86247e-06
	2090.8	5.83056e-05
	2091.8	0.00014778
	2092.8	0.000262793
	2093.8	0.000365821
	2094.8	0.000393901
	2095.8	0.000135187
	2097.4	-0.000175064
	2098.4	-0.000482204
	2099.4	-0.000730338
	2100.4	-0.000884659
	2101.4	-0.000951972
	2102.4	-0.000959493
	2103.4	-0.000932414
	2104.4	-0.000888691
	2105.4	-0.00084348
	2106.4	-0.000802029
	2108	-0.00080769
	2109	-0.000788156
	2110	-0.000717149
	2111	-0.000584469
	2112	-0.000410329
	2113	-0.00023683
	2114	-0.000106592
	2115	-6.11435e-05
	2116	-0.00021255
[truncated: 1,839 more rows]

## Sheet: Fig. 2b
	Time	heat rate		mol. Ratio	enthalpy
	1	0.000616073		0.12771	-3.95003
	2	0.000716073		0.19266	-4.04396
	3	0.000816073		0.25836	-3.93045
	4	0.000816073		0.3248	-4.1033
	5	0.000816073		0.392	-4.13017
	6	0.000816073		0.45998	-4.13638
	7	0.000816073		0.52873	-2.42991
	8.6	0.000716073		0.59826	-0.15938
	9.6	0.000716073		0.66859	-0.00442
	10.6	0.000716073		0.73972	-0.16233
	11.6	0.000616073		0.81167	0.00763
	12.6	0.000516073		0.88444	-0.14231
	13.6	0.000316073		0.95804	-0.0225
	14.6	0.000216073		1.03248	-0.11708
	15.6	0.000116073		1.10777	-0.07034
	16.6	1.60732e-05		1.18392	-0.09302
	18.2	4.7116e-05		1.26094	0.02836
	19.2	0.000103949		1.33885	0.03054
	20.2	0.000160782		1.41764	0.16527
	21.2	0.000117615		1.49733	0.21463
	22.2	7.44482e-05		1.57794	-0.16308
	23.2	0.000131281
	24.2	8.81143e-05
	25.2	0.000144947
	26.2	0.00010178
	27.2	0.000258613
	28.6	0.00023818
	29.6	0.000295013
	30.6	0.000251846
	31.6	0.000208679
	32.6	0.000165512
	33.6	0.000222345
	34.6	0.000179178
	35.6	0.000236011
	36.6	0.000192844
	38.2	0.000283777
	39.2	0.00024061
	40.2	0.000197443
	41.2	0.000154276
	42.2	0.000111109
	43.2	6.79422e-05
	44.2	2.47752e-05
	45.2	-1.83917e-05
	46.2	-6.15587e-05
	47.2	-0.000136501
	48.8	-0.000283812
	49.8	-0.000375882
	50.8	-0.000367951
	51.8	-0.000360021
	52.8	-0.00035209
	53.8	-0.00034416
	54.8	-0.000336229
	55.8	-0.000328299
	56.8	-0.000220369
	58.2	-0.000249266
	59.2	-0.000241335
	60.2	-0.000233405
	61.2	-0.000125475
	62.2	-1.75441e-05
	63.2	9.03864e-05
	64.2	0.000198317
	65.2	0.000206247
	66.2	0.000214178
	67.2	0.000222108
	68.8	7.4797e-05
	69.8	8.27275e-05
	70.8	0.000190658
	71.8	0.000198588
	72.8	0.000106519
	73.8	0.000222734
	74.8	0.000182925
	75.8	0.000143117
	76.8	3.30885e-06
	78.2	-0.000112423
	79.2	-0.000252231
	80.2	-0.000392039
	81.2	-0.000431848
	82.2	-0.000571656
	83.2	-0.000611464
	84.2	-0.000751272
	85.2	-0.000891081
	86.2	-0.00103
	87.2	-0.00127
	88.8	-0.00117
	89.8	-0.00111
	90.8	-0.000954007
	91.8	-0.000793815
	92.8	-0.000633623
	93.8	-0.000473432
	94.8	-0.00031324
	95.8	-0.000253048
	96.8	-9.28565e-05
	98.4	3.45022e-06
	99.4	6.3642e-05
	100.4	0.000123834
	101.4	0.000184025
	102.4	0.000244217
	103.4	0.000204409
	104.4	0.000164601
	105.4	2.47923e-05
	106.4	-3.6381e-05
	107.4	-0.000319254
	109	-0.00059185
	110	-0.000874723
	111	-0.00116
	112	-0.00154
	113	-0.00182
	114	-0.00211
	115	-0.00239
	116	-0.00257
	117	-0.00265
	118.4	-0.00273
	119.4	-0.00271
	120.4	-0.0026
	121.4	-0.00258
	122.4	-0.00246
	123.4	-0.00235
	124.4	-0.00223
	125.4	-0.00221
	126.4	-0.00209
	127.4	-0.00198
	129	-0.00195
	130	-0.00193
	131	-0.00192
	132	-0.0021
	133	-0.00228
	134	-0.00266
	135	-0.00295
	136	-0.00343
	137	-0.00401
	138.6	-0.00448
	139.6	-0.00487
	140.6	-0.00515
	141.6	-0.00543
	142.6	-0.00572
	143.6	-0.006
	144.6	-0.00618
	145.6	-0.00636
	146.6	-0.00655
	148	-0.00662
	149	-0.00661
	150	-0.00659
	151	-0.00657
	152	-0.00656
	153	-0.00654
	154	-0.00642
	155	-0.0063
	156	-0.00619
	157	-0.00597
	158.6	-0.00584
	159.6	-0.00573
	160.6	-0.00561
	161.6	-0.00549
	162.6	-0.00537
	163.6	-0.00526
	164.6	-0.00514
	165.6	-0.00482
	166.6	-0.00441
	168.2	-0.00418
	169.2	-0.00396
	170.2	-0.00374
	171.2	-0.00353
	172.2	-0.00331
	173.2	-0.00299
	174.2	-0.00278
	175.2	-0.00236
	176.2	-0.00214
	177.2	-0.00172
	178.6	-0.0015
	179.6	-0.00138
	180.6	-0.00127
	181.6	-0.00125
	182.6	-0.00113
	183.6	-0.00101
	184.6	-0.000897033
	185.6	-0.000779906
	186.6	-0.000762779
	188.2	-0.000735375
	189.2	-0.000818248
	190.2	-0.001
	191.2	-0.00108
	192.2	-0.00117
	193.2	-0.00125
	194.2	-0.00133
	195.2	-0.00132
	196.2	-0.0013
	197.2	-0.00128
	198.8	-0.00125
	199.8	-0.00124
	200.8	-0.00122
	201.8	-0.0012
	202.8	-0.00119
	203.8	-0.00117
	204.8	-0.00115
	205.8	-0.00113
	206.8	-0.00112
	208.2	-0.00109
	209.2	-0.00108
	210.2	-0.00106
	211.2	-0.00104
	212.2	-0.00102
	213.2	-0.00101
	214.2	-0.000990067
	215.2	-0.00097294
	216.2	-0.000955813
	217.2	-0.000938686
	218.8	-0.000911282
	219.8	-0.000894155
	220.8	-0.000877028
	221.8	-0.000759901
	222.8	-0.000742773
	223.8	-0.000725646
	224.8	-0.000808519
	225.8	-0.000891392
	226.8	-0.00117
	228.4	-0.00135
	229.4	-0.00163
	230.4	-0.00181
	231.4	-0.0019
	232.4	-0.00208
	233.4	-0.00226
	234.4	-0.00234
	235.4	-0.00253
	236.4	-0.00271
	237.4	-0.00279
	239	-0.00277
	240	-0.00275
	241	-0.00273
	242	-0.00271
	243	-0.0025
	244	-0.00238
	245	-0.00206
	246	-0.00195
	247	-0.00163
	248.4	-0.0014
	249.4	-0.00129
	250.4	-0.00107
	251.4	-0.000952935
	252.4	-0.000835808
	253.4	-0.000718681
	254.4	-0.000601554
	255.4	-0.000484426
	256.4	-0.000467299
	257.4	-0.000450172
	259	-0.000422768
	260	-0.000405641
	261	-0.000388514
	262	-0.000371387
	263	-0.00025426
	264	-0.000237132
	265	-0.000120005
	266	-0.000102878
	267	1.42493e-05
	268.6	4.16529e-05
	269.6	5.87801e-05
	270.6	7.59073e-05
	271.6	9.30345e-05
	272.6	0.000110162
	273.6	0.000127289
	274.6	0.000244416
	275.6	0.000261543
	276.6	0.000178671
	278	0.000102649
	279	1.97759e-05
	280	-6.30969e-05
	281	-0.00014597
	282	-0.000128842
	283	-0.000211715
	284	-0.000194588
	285	-0.000177461
	286	-0.000260334
	287	-0.000343206
	288.6	-0.000315803
	289.6	-0.000298676
	290.6	-0.000281548
	291.6	-0.000264421
	292.6	-0.000247294
	293.6	-0.000130167
	294.6	-0.00011304
	295.6	-9.59124e-05
	296.6	-7.87852e-05
	298.2	-5.13816e-05
	299.2	-0.000134254
	300.2	-0.000117127
	301.2	0
	302.2	0.000100608
	303.2	0.000301217
	304.2	0.000401825
	305.2	0.000502434
	306.2	0.000603042
	307.2	0.000503651
	308.8	0.000664624
	309.8	0.000665233
	310.8	0.000665841
	311.8	0.00066645
	312.8	0.000567058
	313.8	0.000367666
	314.8	-3.17251e-05
	315.8	-0.000331117
	316.8	-0.000830508
	318.4	-0.000569535
	319.4	-6.89263e-05
	320.4	0.000170274
	321.4	-5.09413e-05
	322.4	-7.21569e-05
	323.4	-9.33726e-05
	324.4	-0.000114588
	325.4	-0.000235804
	326.4	-0.000357019
	327.4	0.000121765
	329	0.000148859
	330	0.000620874
	331	0.000892888
	332	0.000964903
	333	0.000536918
	334	8.42477e-05
	335	0.000877476
	336	0.00107
	337	0.000363932
	338.4	0.000654451
	339.4	0.00024768
	340.4	-0.000159092
	341.4	-0.00127
	342.4	-0.00315
	343.4	-0.00504
	344.4	-0.00682
	345.4	-0.00861
	346.4	-0.01029
	347.4	-0.01267
	349	-0.01395
	350	-0.01503
	351	-0.01602
	352	-0.0168
	353	-0.01739
	354	-0.01797
	355	-0.01826
	356	-0.01854
	357	-0.01883
	358.6	-0.0189
	359.6	-0.01879
	360.6	-0.01867
	361.6	-0.01845
	362.6	-0.01814
	363.6	-0.01772
	364.6	-0.01731
	365.6	-0.01679
	366.6	-0.01598
	368.2	-0.01545
	369.2	-0.01494
	370.2	-0.01432
	371.2	-0.01371
	372.2	-0.01309
	373.2	-0.01237
	374.2	-0.01176
	375.2	-0.01104
	376.2	-0.01043
	377.2	-0.00961
	378.6	-0.00899
	379.6	-0.00847
	380.6	-0.00806
	381.6	-0.00764
	382.6	-0.00723
	383.6	-0.00681
	384.6	-0.0065
	385.6	-0.00608
	386.6	-0.00557
	388.2	-0.00534
	389.2	-0.00503
	390.2	-0.00481
	391.2	-0.00469
	392.2	-0.00458
	393.2	-0.00446
	394.2	-0.00435
	395.2	-0.00423
	396.2	-0.00412
	397.2	-0.0039
	398.8	-0.00378
	399.8	-0.00366
	400.8	-0.00365
	401.8	-0.00363
	402.8	-0.00371
	403.8	-0.0037
	404.8	-0.00358
	405.8	-0.00357
	406.8	-0.00335
	408.4	-0.00313
	409.4	-0.00311
	410.4	-0.003
	411.4	-0.00308
	412.4	-0.00307
	413.4	-0.00315
	414.4	-0.00323
	415.4	-0.00322
	416.4	-0.0031
	417.4	-0.00299
	418.8	-0.00287
	419.8	-0.00285
	420.8	-0.00273
	421.8	-0.00272
	422.8	-0.0027
	423.8	-0.00259
	424.8	-0.00247
	425.8	-0.00236
	426.8	-0.00214
	428.4	-0.00202
	429.4	-0.0019
	430.4	-0.00179
	431.4	-0.00177
	432.4	-0.00185
	433.4	-0.00184
	434.4	-0.00192
	435.4	-0.00201
	436.4	-0.00209
	437.4	-0.00218
	439	-0.00225
	440	-0.00224
	441	-0.00232
	442	-0.00231
	443	-0.00229
	444	-0.00227
	445	-0.00216
	446	-0.00214
	447	-0.00193
	448.6	-0.0018
	449.6	-0.00169
	450.6	-0.00147
	451.6	-0.00136
	452.6	-0.00124
	453.6	-0.00123
	454.6	-0.00121
	455.6	-0.00109
	456.6	-0.00108
	458	-0.00095685
	459	-0.000941317
	460	-0.000925785
	461	-0.000910252
	462	-0.000994719
	463	-0.000979187
	464	-0.00106
	465	-0.00105
	466	-0.00113
	467	-0.00122
	468.6	-0.00129
	469.6	-0.00138
	470.6	-0.00146
	471.6	-0.00155
	472.6	-0.00163
	473.6	-0.00161
	474.6	-0.0017
	475.6	-0.00168
	476.6	-0.00167
	478.2	-0.00164
	479.2	-0.00153
	480.2	-0.00151
	481.2	-0.0015
	482.2	-0.00138
	483.2	-0.00137
	484.2	-0.00125
	485.2	-0.00103
	486.2	-0.00081883
	487.2	-0.000503298
	488.8	-0.000278446
	489.8	-6.2913e-05
	490.8	-4.73804e-05
	491.8	6.81522e-05
	492.8	8.36848e-05
	493.8	-7.82565e-07
	494.8	0.00011475
	495.8	0.000130283
	496.8	0.000245815
	498.2	0.000267561
	499.2	0.000183094
	500.2	9.86261e-05
	501.2	1.41587e-05
	502.4	-4.64993e-05
	503.4	-0.000113714
	504.4	-0.000180929
	505.4	-0.000248144
	506.4	-0.000215359
	507.4	-0.000282574
	509	-0.000230118
	510	-0.000297334
	511	-0.000364549
	512	-0.000431764
	513	-0.000598979
	514	-0.000866194
	515	-0.00133
	516	-0.0017
	517	-0.00197
	518.4	-0.00182
	519.4	-0.00119
	520.4	-0.00025637
	521.4	-0.000304947
	522.4	-0.000425152
	523.4	-0.000545356
	524.4	-0.00066556
	525.4	-0.000885765
	526.4	-0.00121
	527.4	-0.000445693
	529	-0.000273437
	530	0.000184223
	531	0.000541884
	532	0.000599544
	533	0.000157204
	534	0.000898262
	535	0.00184
	536	0.00218
	537	0.00122
	538.6	0.00201
	539.6	0.00175
	540.6	0.00159
	541.6	0.000659296
	542.6	-0.0013
	543.6	-0.00325
	544.6	-0.00511
	545.6	-0.00686
	546.6	-0.00912
	548	-0.01056
	549	-0.01182
	550	-0.01287
	551	-0.01383
	552	-0.01468
	553	-0.01554
	554	-0.0162
	555	-0.01675
	556	-0.01731
	557	-0.01776
	558.6	-0.01789
	559.6	-0.01795
	560.6	-0.0179
	561.6	-0.01776
	562.6	-0.01752
	563.6	-0.01727
	564.6	-0.01693
	565.6	-0.01658
	566.6	-0.01584
	568.2	-0.01527
	569.2	-0.01473
	570.2	-0.01418
	571.2	-0.01354
	572.2	-0.01289
	573.2	-0.01235
	574.2	-0.01171
	575.2	-0.01116
	576.2	-0.01072
	577.2	-0.00997
	578.8	-0.0095
	579.8	-0.00906
	580.8	-0.00872
	581.8	-0.00827
	582.8	-0.00793
	583.8	-0.00768
	584.8	-0.00734
	585.8	-0.0071
	586.8	-0.00685
	588.4	-0.00668
	589.4	-0.00644
	590.4	-0.00619
	591.4	-0.00595
	592.4	-0.00571
	593.4	-0.00556
	594.4	-0.00542
	595.4	-0.00537
	596.4	-0.00533
	597.4	-0.00519
	598.8	-0.00492
	599.8	-0.00478
	600.8	-0.00454
	601.8	-0.00429
	602.8	-0.00405
	603.8	-0.0039
	604.8	-0.00366
	605.8	-0.00342
	606.8	-0.00307
	608.4	-0.0029
	609.4	-0.00276
	610.4	-0.00251
	611.4	-0.00237
	612.4	-0.00223
	613.4	-0.00208
	614.4	-0.00194
	615.4	-0.00179
	616.4	-0.00175
	617.4	-0.00171
	619	-0.00174
	620	-0.00179
	621	-0.00185
	622	-0.0018
	623	-0.00186
	624	-0.00182
	625	-0.00177
	626	-0.00183
	627	-0.00188
	628.6	-0.00191
	629.6	-0.00197
	630.6	-0.00193
	631.6	-0.00188
	632.6	-0.00184
	633.6	-0.00179
	634.6	-0.00175
	635.6	-0.00161
	636.6	-0.00156
	638	-0.0016
	639	-0.00156
	640	-0.00161
	641	-0.00157
	642	-0.00142
	643	-0.00128
	644	-0.00124
	645	-0.00119
	646	-0.00125
	647	-0.0013
	648.6	-0.00133
	649.6	-0.00139
	650.6	-0.00135
	651.6	-0.0013
	652.6	-0.00126
	653.6	-0.00121
	654.6	-0.00117
	655.6	-0.00123
	656.6	-0.00138
	658.2	-0.00151
	659.2	-0.00157
	660.2	-0.00162
	661.2	-0.00158
	662.2	-0.00164
	663.2	-0.00169
	664.2	-0.00165
	665.2	-0.0017
	666.2	-0.00186
	667.2	-0.00192
	668.6	-0.00195
	669.6	-0.00201
	670.6	-0.00197
	671.6	-0.00192
	672.6	-0.00188
	673.6	-0.00183
	674.6	-0.00179
	675.6	-0.00175
	676.6	-0.0017
	678.2	-0.00163
	679.2	-0.00159
	680.2	-0.00154
	681.2	-0.0014
	682.2	-0.00116
	683.2	-0.00101
	684.2	-0.000867321
	685.2	-0.000623328
	686.2	-0.000479335
	687.2	-0.000335342
	688.8	-0.000264953
	689.8	-0.00022096
	690.8	-0.000176968
	691.8	-0.000132975
	692.8	1.10182e-05
	693.8	-4.49889e-05
	694.8	1.46563e-05
	695.8	7.43016e-05
	696.8	3.39468e-05
	698.4	2.93792e-05
	699.4	-1.09756e-05
	700.4	-5.13304e-05
	701.4	8.31486e-06
	702.4	-7.46285e-05
	703.4	-5.75719e-05
	704.4	-0.000140515
	705.4	-2.34586e-05
	706.4	-6.40201e-06
	707.4	0.000110655
	709	0.000137945
	710	0.000155002
	711	0.000172058
	712	8.91151e-05
	713	-9.38283e-05
	714	-0.000376772
	715	-0.000859715
	716	-0.00134
	717	-0.00183
	718.6	-0.0017
	719.6	-0.00118
	720.6	-0.000364198
	721.6	-0.000301227
	722.6	-0.000103181
	723.6	-5.13486e-06
	724.6	0.000192911
	725.6	0.000290957
	726.6	0.000789003
	728	0.000406267
	729	0.000504313
	730	0.000702359
	731	0.000900405
	732	0.000928656
	733	0.000840006
	734	0.000251355
	735	0.000461786
	736	0.000970517
	737	0.000179247
	738.6	0.000833217
	739.6	0.000641947
	740.6	0.000250678
	741.6	-0.000140591
	742.6	-0.00053186
	743.6	-0.00102
	744.6	-0.00189
	745.6	-0.00356
	746.6	-0.00613
	748.2	-0.00759
	749.2	-0.00885
	750.2	-0.01012
	751.2	-0.01129
	752.2	-0.01236
	753.2	-0.01333
	754.2	-0.0141
	755.2	-0.01487
	756.2	-0.01544
	757.2	-0.01631
	758.8	-0.01666
	759.8	-0.01693
	760.8	-0.0172
	761.8	-0.01737
	762.8	-0.01744
	763.8	-0.01751
	764.8	-0.01738
	765.8	-0.01725
	766.8	-0.01702
	768.2	-0.01688
	769.2	-0.01665
	770.2	-0.01632
	771.2	-0.01599
	772.2	-0.01556
	773.2	-0.01503
	774.2	-0.0145
	775.2	-0.01397
	776.2	-0.01334
	777.2	-0.01251
	778.8	-0.01196
	779.8	-0.01143
	780.8	-0.0109
	781.8	-0.01037
	782.8	-0.00974
	783.8	-0.00921
	784.8	-0.00858
	785.8	-0.00805
	786.8	-0.00732
	788.4	-0.00677
	789.4	-0.00634
	790.4	-0.00591
	791.4	-0.00558
	792.4	-0.00525
	793.4	-0.00512
	794.4	-0.00489
	795.4	-0.00476
	796.4	-0.00453
	797.4	-0.0044
	798.8	-0.00435
	799.8	-0.00432
	800.8	-0.00429
	801.8	-0.00426
	802.8	-0.00433
	803.8	-0.0044
	804.8	-0.00447
	805.8	-0.00444
	806.8	-0.00441
	808.4	-0.00436
	809.4	-0.00423
	810.4	-0.004
	811.4	-0.00387
	812.4	-0.00374
	813.4	-0.00351
	814.4	-0.00338
	815.4	-0.00315
	816.4	-0.00302
	817.4	-0.00279
	819	-0.00274
	820	-0.00261
	821	-0.00248
	822	-0.00245
	823	-0.00232
	824	-0.00229
	825	-0.00226
	826	-0.00223
	827	-0.0024
	828.6	-0.00235
	829.6	-0.00242
	830.6	-0.00239
	831.6	-0.00226
	832.6	-0.00223
	833.6	-0.0022
	834.6	-0.00217
	835.6	-0.00214
	836.6	-0.00211
	838	-0.00207
	839	-0.00204
	840	-0.00201
	841	-0.00198
	842	-0.00195
	843	-0.00182
	844	-0.00179
	845	-0.00176
	846	-0.00163
	847	-0.0015
	848.6	-0.00135
	849.6	-0.00132
	850.6	-0.00119
	851.6	-0.00116
	852.6	-0.00103
	853.6	-0.000995566
	854.6	-0.000865303
	855.6	-0.000735041
	856.6	-0.000604778
	858.2	-0.000456358
	859.2	-0.000426095
	860.2	-0.000395832
	861.2	-0.000365569
	862.2	-0.000335307
	863.2	-0.000405044
	864.2	-0.000474781
	865.2	-0.000544519
	866.2	-0.000614256
	867.2	-0.000683993
	868.8	-0.000635573
	869.8	-0.00070531
	870.8	-0.000675048
	871.8	-0.000744785
	872.8	-0.000714522
	873.8	-0.00078426
	874.8	-0.000753997
	875.8	-0.000723734
	876.8	-0.000693472
	878.2	-0.000551104
	879.2	-0.000520841
	880.2	-0.000390579
	881.2	-0.000260316
	882.2	-0.000230053
	883.2	-9.97905e-05
	884.2	-6.95278e-05
	885.2	-0.000139265
	886.2	-0.000109002
	887.2	-7.87397e-05
	888.8	-3.03195e-05
	889.8	-0.000100057
	890.8	-0.000169794
	891.8	-0.000239531
	892.8	-0.000209269
	893.8	-0.000179006
	894.8	-0.000148743
	895.8	-0.000118481
	896.8	-8.8218e-05
	898.4	-3.97977e-05
	899.4	-9.53502e-06
	900.4	2.07277e-05
	901.4	5.09903e-05
	902.4	7.65145e-05
	903.4	2.03869e-06
	904.4	2.75629e-05
	905.4	5.3087e-05
	906.4	7.86112e-05
	907.4	4.13538e-06
	909	-5.50259e-05
	910	-0.000129502
	911	-0.000303978
	912	-0.000478453
	913	-0.000752929
	914	-0.00113
	915	-0.0017
	916	-0.00228
	917	-0.00295
	918.6	-0.00281
	919.6	-0.00238
	920.6	-0.00156
	921.6	-0.000433421
	922.6	0.000792103
	923.6	0.00118
	924.6	0.00103
	925.6	0.000785779
	926.6	0.00164
	928.2	0.000665208
	929.2	0.000818834
	930.2	0.00087246
	931.2	0.000826087
	932.2	0.000910514
	933.2	0.000921863
	934.2	0.000333213
	935.2	0.000130755
	936.2	0.000358579
	937.2	-0.000213597
	938.6	0.000781644
	939.6	0.00111
	940.6	0.00144
	941.6	0.00157
	942.6	0.00159
	943.6	0.00162
	944.6	0.000931917
	945.6	-0.000838987
	946.6	-0.00351
	948.2	-0.00506
	949.2	-0.00653
	950.2	-0.00791
	951.2	-0.00928
	952.2	-0.01055
	953.2	-0.01172
	954.2	-0.01269
	955.2	-0.01356
	956.2	-0.01433
	957.2	-0.0153
	958.8	-0.01575
	959.8	-0.01623
	960.8	-0.0166
	961.8	-0.01687
	962.8	-0.01714
	963.8	-0.01721
	964.8	-0.01728
	965.8	-0.01715
	966.8	-0.01682
	968.2	-0.01658
	969.2	-0.01625
	970.2	-0.01582
	971.2	-0.01539
	972.2	-0.01507
	973.2	-0.01454
	974.2	-0.01411
	975.2	-0.01358
	976.2	-0.01305
	977.2	-0.01222
	978.8	-0.01167
	979.8	-0.01114
	980.8	-0.01071
	981.8	-0.01039
	982.8	-0.00996
	983.8	-0.00963
	984.8	-0.0093
	985.8	-0.00907
	986.8	-0.00854
	988.4	-0.00829
	989.4	-0.00796
	990.4	-0.00774
	991.4	-0.00751
	992.4	-0.00748
	993.4	-0.00735
	994.4	-0.00722
	995.4	-0.00709
	996.4	-0.00686
	997.4	-0.00663
	999	-0.00639
	1000	-0.00616
	1001	-0.00603
	1002	-0.0059
	1003	-0.00577
	1004	-0.00564
	1005	-0.00561
	1006	-0.00548
	1007	-0.00515
	1008.6	-0.00491
	1009.6	-0.00478
	1010.6	-0.00455
	1011.6	-0.00442
	1012.6	-0.00419
	1013.6	-0.00406
	1014.6	-0.00383
	1015.6	-0.0037
	1016.6	-0.00337
	1018	-0.00313
	1019	-0.0029
	1020	-0.00267
	1021	-0.00255
	1022	-0.00232
	1023	-0.00219
	1024	-0.00206
	1025	-0.00193
	1026	-0.0019
	1027	-0.00187
	1028.6	-0.00182
	1029.6	-0.00179
	1030.6	-0.00177
	1031.6	-0.00184
	1032.6	-0.00181
	1033.6	-0.00178
	1034.6	-0.00175
	1035.6	-0.00172
	1036.6	-0.00179
	1038.2	-0.00164
	1039.2	-0.00162
	1040.2	-0.00159
	1041.2	-0.00146
	1042.2	-0.00143
	1043.2	-0.0014
	1044.2	-0.00137
	1045.2	-0.00144
	1046.2	-0.00141
	1047.2	-0.00138
	1048.8	-0.00144
	1049.8	-0.00141
	1050.8	-0.00148
	1051.8	-0.00145
	1052.8	-0.00152
	1053.8	-0.00159
	1054.8	-0.00166
	1055.8	-0.00173
	1056.8	-0.0018
	1058.4	-0.00176
	1059.4	-0.00183
	1060.4	-0.0018
	1061.4	-0.00167
	1062.4	-0.00164
	1063.4	-0.00171
	1064.4	-0.00168
	1065.4	-0.00175
	1066.4	-0.00172
	1067.4	-0.0018
	1068.8	-0.00175
	1069.8	-0.00183
	1070.8	-0.0018
	1071.8	-0.00177
	1072.8	-0.00174
	1073.8	-0.00171
	1074.8	-0.00158
	1075.8	-0.00155
	1076.8	-0.00132
	1078.4	-0.00128
	1079.4	-0.00115
	1080.4	-0.00102
	1081.4	-0.000887741
	1082.4	-0.000658645
	1083.4	-0.000429548
	1084.4	-0.000300452
	1085.4	-7.13563e-05
	1086.4	0.00015774
	1087.4	0.000286836
	1089	0.00043339
	1090	0.000462486
	1091	0.000491582
	1092	0.000520678
	1093	0.000449774
	1094	0.00047887
	1095	0.000507966
	1096	0.000437062
	1097	0.000366158
	1098.6	0.000212712
	1099.6	0.000141808
	1100.6	7.09039e-05
	1101.6	-1.49214e-13
	1102.6	0.000115487
	1103.6	0.000130974
	1104.6	0.000246462
	1105.6	0.000361949
	1106.6	0.000277436
	1108.2	0.000522215
	1109.2	0.000637703
	1110.2	0.00075319
	1111.2	0.000868677
	1112.2	0.000884164
	1113.2	0.000899651
	1114.2	0.000715139
	1115.2	0.000430626
	1116.2	0.000146113
	1117.2	-0.0001384
	1118.8	-0.000424049
	1119.8	-0.00134
	1120.8	-0.00177
	1121.8	-0.00189
	1122.8	-0.00181
	1123.8	-0.00173
	1124.8	-0.00155
	1125.8	-0.00147
	1126.8	-0.000790705
	1128.2	-0.00118
	1129.2	-0.001
	1130.2	-0.000721534
	1131.2	-0.000442366
	1132.2	5.77639e-05
	1133.2	0.000501069
	1134.2	0.000344375
	1135.2	-0.00031232
	1136.2	-0.000109818
	1137.2	-0.000308857
	1138.8	0.00069268
	1139.8	0.000793641
	1140.8	0.000694602
	1141.8	0.000495563
	1142.8	0.000296524
	1143.8	-2.51489e-06
	1144.8	-0.000301554
	1145.8	-0.000700593
	1146.8	-0.002
	1148.4	-0.0012
	1149.4	-0.0013
	1150.4	-0.00149
	1151.4	-0.00288
	1152.4	-0.00418
	1153.4	-0.00547
	1154.4	-0.00657
	1155.4	-0.00766
	1156.4	-0.00865
	1157.4	-0.01005
	1159	-0.01084
	1160	-0.01153
	1161	-0.01212
	1162	-0.01262
	1163	-0.01311
	1164	-0.01351
	1165	-0.0139
	1166	-0.01429
	1167	-0.01469
	1168.6	-0.01488
	1169.6	-0.01507
	1170.6	-0.01517
	1171.6	-0.01516
	1172.6	-0.01505
	1173.6	-0.01495
	1174.6	-0.01484
	1175.6	-0.01473
	1176.6	-0.01453
	1178	-0.01432
	1179	-0.01401
	1180	-0.01371
	1181	-0.0133
	1182	-0.01289
	1183	-0.01259
	1184	-0.01218
	1185	-0.01188
	1186	-0.01157
	1187	-0.01116
	1188.6	-0.01085
	1189.6	-0.01055
	1190.6	-0.01024
	1191.6	-0.01003
	1192.6	-0.00973
	1193.6	-0.00952
	1194.6	-0.00932
	1195.6	-0.00921
	1196.6	-0.0089
	1198.2	-0.00869
	1199.2	-0.00839
	1200.2	-0.00808
	1201.2	-0.00778
	1202.2	-0.00747
	1203.2	-0.00726
	1204.2	-0.00696
	1205.2	-0.00665
	1206.2	-0.00634
	1207.2	-0.00594
	1208.8	-0.00563
	1209.8	-0.00542
	1210.8	-0.00522
	1211.8	-0.00501
	1212.8	-0.0049
	1213.8	-0.0047
	1214.8	-0.00459
	1215.8	-0.00438
	1216.8	-0.00408
	1218.2	-0.00387
	1219.2	-0.00376
	1220.2	-0.00366
	1221.2	-0.00355
	1222.2	-0.00345
	1223.2	-0.00334
	1224.2	-0.00323
	1225.2	-0.00303
	1226.2	-0.00292
	1227.2	-0.00271
	1228.8	-0.0027
	1229.8	-0.0026
	1230.8	-0.00259
	1231.8	-0.00259
	1232.8	-0.00258
	1233.8	-0.00247
	1234.8	-0.00247
	1235.8	-0.00236
	1236.8	-0.00235
	1238.4	-0.00234
	1239.4	-0.00234
	1240.4	-0.00243
	1241.4	-0.00243
	1242.4	-0.00252
	1243.4	-0.00251
	1244.4	-0.00251
	1245.4	-0.0025
	1246.4	-0.00249
	1247.4	-0.00249
	1249	-0.00258
	1250	-0.00267
	1251	-0.00267
	1252	-0.00266
	1253	-0.00265
	1254	-0.00265
	1255	-0.00254
	1256	-0.00244
	1257	-0.00233
	1258.4	-0.00222
	1259.4	-0.00211
	1260.4	-0.00201
	1261.4	-0.0019
	1262.4	-0.0018
	1263.4	-0.00169
	1264.4	-0.00148
	1265.4	-0.00138
	1266.4	-0.00117
	1267.4	-0.000864641
	1269	-0.000654715
	1270	-0.000548511
	1271	-0.000442307
	1272	-0.000436103
	1273	-0.000429899
	1274	-0.000323696
	1275	-0.000317492
	1276	-0.000211288
	1277	-0.000105084
	1278.6	4.84184e-06
	1279.6	1.10456e-05
	1280.6	1.72494e-05
	1281.6	-5.55073e-05
	1282.6	-2.8264e-05
	1283.6	-0.000101021
	1284.6	-7.37774e-05
	1285.6	-4.65341e-05
	1286.6	-1.92908e-05
	1288.2	0.000124298
	1289.2	0.000151542
	1290.2	0.000178785
	1291.2	0.000106028
	1292.2	3.32717e-05
	1293.2	-3.9485e-05
	1294.2	-1.22417e-05
	1295.2	-8.49985e-05
	1296.2	-5.77552e-05
	1297.2	-0.000130512
	1298.8	-8.69226e-05
	1299.8	4.03207e-05
	1300.8	6.7564e-05
	1301.8	9.48073e-05
	1302.8	1.56805e-05
	1303.8	3.65538e-05
	1304.8	5.7427e-05
	1305.8	0.0001783
	1306.8	0.000299174
	1308.4	0.000432571
	1309.4	0.000553444
	1310.4	0.000674317
	1311.4	0.00079519
	1312.4	0.000716064
	1313.4	0.000536937
	1314.4	0.00025781
	1315.4	-0.000121317
	1316.4	-0.000500443
	1317.4	-0.00067957
	1318.8	-0.000350347
	1319.8	0.000270866
	1320.8	-0.000589163
	1321.8	-0.00115
	1322.8	-0.00151
	1323.8	-0.00167
	1324.8	-0.00183
	1325.8	-0.00199
	1326.8	-0.000949335
	1328.4	-0.00209
	1329.4	-0.00185
	1330.4	-0.00161
	1331.4	-0.00147
	1332.4	-0.000365432
	1333.4	0.000377873
	1334.4	0.000521179
	1335.4	6.44843e-05
	1336.4	0.000350702
	1337.4	0.000535301
	1339	0.00165
	1340	0.00174
	1341	0.00182
	1342	0.0017
	1343	0.00149
	1344	0.00127
	1345	0.000958255
	1346	0.000642855
	1347	-0.000472546
	1348.4	-0.000134107
	1349.4	-0.000449508
	1350.4	-0.000664909
	1351.4	-0.000880309
	1352.4	-0.00099571
	1353.4	-0.00101
	1354.4	-0.000926512
	1355.4	-0.00167
	1356.4	-0.00284
	1357.4	-0.00472
	1359	-0.00568
	1360	-0.00675
	1361	-0.00763
	1362	-0.0084
	1363	-0.00918
	1364	-0.00985
	1365	-0.01053
	1366	-0.01111
	1367	-0.01188
	1368.6	-0.01224
	1369.6	-0.01262
	1370.6	-0.01299
	1371.6	-0.01327
	1372.6	-0.01354
	1373.6	-0.01372
	1374.6	-0.01379
	1375.6	-0.01387
	1376.6	-0.01394
	1378.2	-0.0139
	1379.2	-0.01388
	1380.2	-0.01385
	1381.2	-0.01373
	1382.2	-0.01371
	1383.2	-0.01368
	1384.2	-0.01356
	1385.2	-0.01343
	1386.2	-0.01331
	1387.2	-0.01308
	1388.6	-0.01285
	1389.6	-0.01272
	1390.6	-0.0125
	1391.6	-0.01227
	1392.6	-0.01205
	1393.6	-0.01172
	1394.6	-0.0115
	1395.6	-0.01117
	1396.6	-0.01065
	1398.2	-0.01041
	1399.2	-0.01009
	1400.2	-0.00976
	1401.2	-0.00954
	1402.2	-0.00931
	1403.2	-0.00909
	1404.2	-0.00886
	1405.2	-0.00864
	1406.2	-0.00851
	1407.2	-0.00819
	1408.8	-0.00795
	1409.8	-0.00772
	1410.8	-0.0075
	1411.8	-0.00747
	1412.8	-0.00735
	1413.8	-0.00732
	1414.8	-0.0072
	1415.8	-0.00708
	1416.8	-0.00675
	1418.4	-0.00651
	1419.4	-0.00639
	1420.4	-0.00616
	1421.4	-0.00594
	1422.4	-0.00581
	1423.4	-0.00569
	1424.4	-0.00546
	1425.4	-0.00534
	1426.4	-0.00511
	1427.4	-0.00479
	1428.8	-0.00455
	1429.8	-0.00443
	1430.8	-0.0043
	1431.8	-0.00418
	1432.8	-0.00416
	1433.8	-0.00403
	1434.8	-0.00391
	1435.8	-0.00378
	1436.8	-0.00366
	1438.4	-0.00362
	1439.4	-0.00359
	1440.4	-0.00347
	1441.4	-0.00334
	1442.4	-0.00332
	1443.4	-0.00319
	1444.4	-0.00307
	1445.4	-0.00294
	1446.4	-0.00282
	1447.4	-0.00269
	1449	-0.00266
	1450	-0.00253
	1451	-0.00241
	1452	-0.00218
	1453	-0.00196
	1454	-0.00183
	1455	-0.00161
	1456	-0.00138
	1457	-0.00116
	1458.6	-0.00102
	1459.6	-0.000893589
	1460.6	-0.00076889
	1461.6	-0.000644191
	1462.6	-0.000519492
	1463.6	-0.000394793
	1464.6	-0.000370095
	1465.6	-0.000245396
	1466.6	-0.000120697
	1468	-8.61186e-05
	1469	-6.14198e-05
	1470	-3.6721e-05
	1471	-1.20222e-05
	1472	1.26767e-05
	1473	3.73755e-05
	1474	6.20743e-05
	1475	8.67731e-05
	1476	0.000111472
	1477	0.000136171
	1478.6	7.92855e-05
	1479.6	0.000106232
	1480.6	0.000133179
	1481.6	6.01256e-05
	1482.6	8.70723e-05
	1483.6	1.4019e-05
	1484.6	4.09657e-05
	1485.6	-3.20876e-05
	1486.6	-0.000105141
	1488.2	-0.000162026
	1489.2	-0.000235079
	1490.2	-0.000308133
	1491.2	-0.000281186
	1492.2	-0.000254239
	1493.2	-0.000227293
	1494.2	-0.000100346
	1495.2	-7.33992e-05
	1496.2	-4.64525e-05
	1497.2	8.04942e-05
	1498.8	0.000223609
	1499.8	0.000350556
	1500.8	0.000377502
	1501.8	0.000504449
	1502.8	0.000437552
	1503.8	0.000470655
	1504.8	0.000403758
	1505.8	0.00043686
	1506.8	0.000569963
	1508.4	0.000402928
	1509.4	0.00033603
	1510.4	0.00032089
	1511.4	0.00032089
	1512.4	0.00032089
	1513.4	0.00012089
	1514.4	-7.91098e-05
	1515.4	-0.00037911
	1516.4	-0.00057911
	1517.4	-0.000789816
	1519	-0.00129
	1520	-0.00102
	1521	-0.000244429
	1522	0.00072929
	1523	0.00161
	1524	0.00143
	1525	0.00145
	1526	0.00137
	1527	0.00279
	1528.6	0.00161
	1529.6	0.00173
	1530.6	0.00195
	1531.6	0.00207
	1532.6	0.00189
	1533.6	0.00122
	1534.6	0.000998991
	1535.6	0.000675289
	1536.6	0.00018367
	1538	0.00123
	1539	0.0015
	1540	0.00168
	1541	0.00165
	1542	0.00163
	1543	0.00141
	1544	0.00118
	1545	0.00095572
	1546	0.000630964
	1547	-0.000593792
	1548.6	-0.000213402
	1549.6	-0.000538158
	1550.6	-0.000762914
	1551.6	-0.00109
	1552.6	-0.00121
	1553.6	-0.00134
	1554.6	-0.00136
	1555.6	-0.00139
	1556.6	-0.00201
	1558.2	-0.00113
	1559.2	-0.00106
	1560.2	-0.000880571
	1561.2	-0.000605327
	1562.2	-0.000430083
	1563.2	-0.000783399
	1564.2	-0.00156
	1565.2	-0.00224
	1566.2	-0.00292
	1567.2	-0.0039
	1568.8	-0.00436
	1569.8	-0.00484
	1570.8	-0.00532
	1571.8	-0.0057
	1572.8	-0.00597
	1573.8	-0.00625
	1574.8	-0.00663
	1575.8	-0.00681
	1576.8	-0.00719
	1578.2	-0.00736
	1579.2	-0.00743
	1580.2	-0.00751
	1581.2	-0.00759
	1582.2	-0.00757
	1583.2	-0.00765
	1584.2	-0.00762
	1585.2	-0.0076
	1586.2	-0.00768
	1587.2	-0.00776
	1588.8	-0.00772
	1589.8	-0.0076
	1590.8	-0.00758
	1591.8	-0.00746
	1592.8	-0.00744
	1593.8	-0.00741
	1594.8	-0.00739
	1595.8	-0.00737
	1596.8	-0.00735
	1598.4	-0.00731
	1599.4	-0.00719
	1600.4	-0.00707
	1601.4	-0.00695
	1602.4	-0.00683
	1603.4	-0.00681
	1604.4	-0.00668
	1605.4	-0.00666
	1606.4	-0.00654
	1607.4	-0.00642
	1609	-0.00628
	1610	-0.00616
	1611	-0.00594
	1612	-0.00582
	1613	-0.0056
	1614	-0.00537
	1615	-0.00535
	1616	-0.00523
	1617	-0.00511
	1618.4	-0.00498
	1619.4	-0.00476
	1620.4	-0.00463
	1621.4	-0.00431
	1622.4	-0.00419
	1623.4	-0.00397
	1624.4	-0.00385
	1625.4	-0.00372
	1626.4	-0.0036
	1627.4	-0.00348
	1629	-0.00345
	1630	-0.00332
	1631	-0.0032
	1632	-0.00318
	1633	-0.00306
	1634	-0.00294
	1635	-0.00291
	1636	-0.00289
	1637	-0.00297
	1638.6	-0.00294
	1639.6	-0.00291
	1640.6	-0.00279
	1641.6	-0.00277
	1642.6	-0.00265
	1643.6	-0.00253
	1644.6	-0.00251
	1645.6	-0.00248
	1646.6	-0.00246
	1648.2	-0.00233
	1649.2	-0.0023
	1650.2	-0.00218
	1651.2	-0.00216
	1652.2	-0.00204
	1653.2	-0.00202
	1654.2	-0.002
	1655.2	-0.00197
	1656.2	-0.00195
	1657.2	-0.00193
	1658.6	-0.0019
	1659.6	-0.00178
	1660.6	-0.00166
	1661.6	-0.00163
	1662.6	-0.00151
	1663.6	-0.00149
	1664.6	-0.00147
	1665.6	-0.00145
	1666.6	-0.00132
	1668.2	-0.00119
	1669.2	-0.00117
	1670.2	-0.00105
	1671.2	-0.000923984
	1672.2	-0.000802137
	1673.2	-0.000680291
	1674.2	-0.000558444
	1675.2	-0.000436598
	1676.2	-0.000414751
	1677.2	-0.000392905
	1678.8	-0.000257951
	1679.8	-0.000236104
	1680.8	-0.000114258
	1681.8	-9.24114e-05
	1682.8	-7.05649e-05
	1683.8	-4.87185e-05
	1684.8	-2.6872e-05
	1685.8	9.49744e-05
	1686.8	1.68208e-05
	1688.4	7.98384e-06
	1689.4	-9.75393e-05
	1690.4	-0.000103062
	1691.4	-0.000108586
	1692.4	-1.41087e-05
	1693.4	8.03682e-05
	1694.4	7.48451e-05
	1695.4	0.000169322
	1696.4	0.000163799
	1697.4	5.82757e-05
	1698.8	-4.94567e-05
	1699.8	-5.49798e-05
	1700.8	-0.000160503
	1701.8	-0.000266026
	1703	-0.000215033
	1704	-0.000272538
	1705	-0.000230044
	1706	-0.000287549
	1707	-0.000445055
	1708.6	-0.000477064
	1709.6	-0.000534569
	1710.6	-0.000592075
	1711.6	-0.00054958
	1712.6	-0.000607086
	1713.6	-0.000664591
	1714.6	-0.000822097
	1715.6	-0.00108
	1716.6	-0.00124
	1718	-0.00118
	1719	-0.000635121
	1720	-0.00050989
	1721	-0.00127
	1722	-0.00172
	1723	-0.00188
	1724	-0.00184
	1725	-0.0018
	1726	-0.00165
	1727	-1.02291e-05
	1728.6	-0.000961735
	1729.6	-0.000618927
	1730.6	-0.000176118
	1731.6	0.000166691
	1732.6	0.000209499
	1733.6	0.000333833
	1734.6	0.000778319
	1735.6	0.000722805
	1736.6	0.000167291
	1738.2	0.000531953
	1739.2	0.000460813
	1740.2	0.000189672
	1741.2	-0.000181468
	1742.2	-0.000311643
	1743.2	-0.000224028
	1744.2	-0.000236413
	1745.2	-0.000348798
	1746.2	-0.000361183
	1747.2	-0.000773568
	1748.6	-0.000210907
	1749.6	-0.000223292
	1750.6	-0.000135677
	1751.6	-0.000148062
	1752.6	-6.04468e-05
	1753.6	2.71682e-05
	1754.6	0.000314783
	1755.6	0.000502398
	1756.6	0.000189499
	1758.2	0.000604105
	1759.2	0.000463234
	1760.2	0.000422363
	1761.2	0.000281492
	1762.2	0.000140621
	1763.2	9.97495e-05
	1764.2	0.000158878
	1765.2	0.000218007
	1766.2	0.000277136
	1767.2	1.94697e-05
	1768.8	0.000115338
	1769.8	5.02555e-05
	1770.8	-0.000114827
	1771.8	-0.000179909
	1772.8	-0.000144992
	1773.8	-0.000110074
	1774.8	-8.62798e-06
	1775.8	-6.73937e-05
	1776.8	-0.000126159
	1778.4	5.98155e-05
	1779.4	0.00010105
	1780.4	0.000142284
	1781.4	0.000183518
	1782.4	0.000219935
	1783.4	0.000139145
	1784.4	5.83553e-05
	1785.4	7.75654e-05
	1786.4	-3.22445e-06
	1787.4	-0.000184014
	1788.8	-0.00015712
	1789.8	-0.00023791
	1790.8	-0.0003187
	1791.8	-0.00039949
	1792.8	-0.00038028
	1793.8	-0.000361069
	1794.8	-0.000241859
	1795.8	-0.000222649
	1796.8	-0.000203439
	1798.4	-0.000172703
	1799.4	-0.000153493
	1800.4	-3.42824e-05
	1801.4	8.49277e-05
	1802.4	0.000104138
	1803.4	0.000223348
	1804.4	0.000242558
	1805.4	0.000361768
	1806.4	0.000380978
	1807.4	0.000400189
	1809	0.000430925
	1810	0.000450135
	1811	0.000469345
	1812	0.000488555
	1813	0.000507765
	1814	0.000408672
	1815	0.000309579
	1816	0.000310486
	1817	0.000211392
	1818.4	0.000212662
	1819.4	0.000113569
	1820.4	0.000114475
	1821.4	1.53821e-05
	1822.4	-8.37111e-05
	1823.4	-0.000182804
	1824.4	-0.000181898
	1825.4	-0.000180991
	1826.4	-0.000180084
	1827.4	-0.000179177
	1829	-7.77265e-05
	1830	-7.68198e-05
	1831	-0.000175913
	1832	-0.000175006
	1833	-0.0001741
	1834	-0.000173193
	1835	-7.2286e-05
	1836	-7.13792e-05
	1837	2.95275e-05
	1838.6	3.09783e-05
	1839.6	3.18851e-05
	1840.6	-6.72082e-05
	1841.6	-0.000166301
	1842.6	-0.000265395
	1843.6	-0.000264488
	1844.6	-0.000163581
	1845.6	-6.26744e-05
	1846.6	-6.17676e-05
	1848.2	-6.03168e-05
	1849.2	-5.94101e-05
	1850.2	-0.000158503
	1851.2	-0.000157597
	1852.2	-0.00015669
	1853.2	-5.57831e-05
	1854.2	4.51237e-05
	1855.2	0.00014603
	1856.2	0.000246937
	1857.2	0.000247844
	1858.6	0.000149113
	1859.6	5.00202e-05
	1860.6	5.09269e-05
	1861.6	-4.81663e-05
	1862.6	-4.72596e-05
	1863.6	-4.63528e-05
	1864.6	-4.5446e-05
	1865.6	-4.45393e-05
	1866.6	-0.000143633
	1868.2	-0.000142182
	1869.2	-0.000241275
	1870.2	-0.000240368
	1871.2	-0.000139461
	1872.2	-0.000138555
	1873.2	-0.000137648
	1874.2	-0.000136741
	1875.2	-0.000135834
	1876.2	-0.000134928
	1877.2	-0.000134021
	1878.8	-3.25701e-05
	1879.8	-3.16634e-05
	1880.8	6.92434e-05
	1881.8	7.01501e-05
	1882.8	7.10569e-05
	1883.8	7.19637e-05
	1884.8	7.28704e-05
	1885.8	7.37772e-05
	1886.8	-2.53161e-05
	1888.4	-2.38653e-05
	1889.4	7.70415e-05
	1890.4	7.79482e-05
	1891.4	0.000178855
	1892.4	0.000179762
	1893.4	0.000180669
	1894.4	0.000181575
	1895.4	0.000182482
	1896.4	0.000183389
	1897.4	8.42955e-05
	1898.8	8.5565e-05
	1899.8	8.64717e-05
	1900.8	8.73785e-05
	1901.8	8.82852e-05
	1903	0.000131424
	1904	0.000167374
	1905	0.000103323
	1906	3.9272e-05
	1907	-2.47788e-05
	1908.4	-7.44499e-05
	1909.4	-3.85007e-05
	1910.4	-0.000102551
	1911.4	-6.66023e-05
	1912.4	-0.000130653
	1913.4	-0.000294704
	1914.4	-0.000458755
	1915.4	-0.000822805
	1916.4	-0.000986856
	1917.4	-0.000950907
	1919	-0.000393388
	1920	0.000742561
	1921	0.00142
	1922	0.000944442
	1923	0.000773336
	1924	0.000602229
	1925	0.000631123
	1926	0.000660017
	1927	0.00229
	1928.6	0.0011
	1929.6	0.00142
	1930.6	0.00165
	1931.6	0.00188
	1932.6	0.00171
	1933.6	0.00104
	1934.6	0.00098733
	1935.6	0.00068528
	1936.6	0.000259891
	1938.2	0.000661531
	1939.2	0.000462556
	1940.2	0.000163582
	1941.2	-0.000238939
	1942.2	-0.000110055
	1943.2	-8.11711e-05
	1944.2	-5.22874e-05
	1945.2	-0.000123404
	1946.2	-0.00019452
	1947.2	-0.000765636
	1948.6	-0.000305199
	1949.6	-0.000276315
	1950.6	-0.000247431
	1951.6	-0.000218548
	1952.6	-0.000189664
	1953.6	-6.078e-05
	1954.6	0.000168104
	1955.6	0.000496987
	1956.6	9.0479e-05
	1958.2	0.000337475
	1959.2	0.000216847
	1960.2	9.62195e-05
	1961.2	7.55918e-05
	1962.2	5.49642e-05
	1963.2	3.43366e-05
	1964.2	0.000213709
	1965.2	0.000293081
	1966.2	0.000472454
	1967.2	0.000251826
	1968.8	0.000679749
	1969.8	0.0002834
	1970.8	-1.29483e-05
	1971.8	-0.000209297
	1972.8	-0.000405645
	1973.8	-0.000501994
	1974.8	-0.000398342
	1975.8	-0.00039469
	1976.8	-0.000491039
	1978.4	-0.000205196
	1979.4	-0.000298553
	1980.4	-0.000469873
	1981.4	-0.000541194
	1982.4	-0.000612514
	1983.4	-0.000583835
	1984.4	-0.000555155
	1985.4	-0.000426476
	1986.4	-0.000397796
	1987.4	-0.000269117
	1989	-0.000223229
	1990	-0.00019455
	1991	-0.00016587
	1992	-0.000137191
	1993	-8.51128e-06
	1994	0.000120168
	1995	0.000248848
	1996	0.000377527
	1997	0.000406207
	1998.4	0.000546358
	1999.4	0.000575038
	2000.4	0.000603717
	2001.4	0.000510099
	2002.4	0.00051648
	2003.4	0.000522862
	2004.4	0.000529243
	2005.4	0.000535624
	2006.4	0.000442006
	2007.4	0.000248387
	2009	0.000158598
	2010	0.000164979
	2011	7.13605e-05
	2012	7.7742e-05
	2013	8.41234e-05
	2014	9.05049e-05
	2015	9.68863e-05
	2016	0.000103268
	2017	0.000109649
	2018.6	0.00011986
	2019.6	0.000126241
	2020.6	0.000132622
	2021.6	0.000139004
	2022.6	4.53853e-05
	2023.6	5.17668e-05
	2024.6	-4.18518e-05
	2025.6	-0.00013547
	2026.6	-0.000329089
	2028	-0.000420155
	2029	-0.000513773
	2030	-0.000507392
	2031	-0.000501011
	2032	-0.000594629
	2033	-0.000588248
	2034	-0.000681866
	2035	-0.000775485
	2036	-0.000769103
	2037	-0.000862722
	2038.6	-0.000852512
	2039.6	-0.00074613
	2040.6	-0.000739749
	2041.6	-0.000633367
	2042.6	-0.000626986
	2043.6	-0.000720604
	2044.6	-0.000714223
	2045.6	-0.000807841
	2046.6	-0.00090146
	2048.2	-0.00089125
	2049.2	-0.000884868
	2050.2	-0.000778487
	2051.2	-0.000572105
	2052.2	-0.000465724
	2053.2	-0.000359342
	2054.2	-0.000252961
	2055.2	-0.000146579
	2056.2	-4.0198e-05
	2057.2	0.000166183
	2058.8	0.000376394
	2059.8	0.000482775
	2060.8	0.000689157
	2061.8	0.000795538
	2062.8	0.00080192
	2063.8	0.000908301
	2064.8	0.000914682
	2065.8	0.00102
	2066.8	0.00103
	2068.4	0.00104
	2069.4	0.000944037
	2070.4	0.000950419
	2071.4	0.0009568
	2072.4	0.000963181
	2073.4	0.000869563
	2074.4	0.000775944
	2075.4	0.000682326
	2076.4	0.000588707
	2077.4	0.000395089
	2078.8	0.000304023
	2079.8	0.000210404
	2080.8	0.000216786
	2081.8	0.000123167
	2082.8	2.95485e-05
	2083.8	3.59299e-05
	2084.8	-5.76887e-05
	2085.8	-5.13072e-05
	2086.8	-0.000144926
	2088.4	-0.000134715
	2089.4	-0.000128334
	2090.4	-0.000221953
	2091.4	-0.000215571
	2092.4	-0.00030919
	2093.4	-0.000302808
	2094.4	-0.000396427
	2095.4	-0.000390045
	2096.4	-0.000383664
	2097.4	-0.000377282
	2099	-0.000367072
	2100	-0.000460691
	2101	-0.000554309
	2102	-0.000547928
	2103	-0.000462718
	2104	-0.000477508
	2105	-0.000392299
	2106	-0.000307089
	2107	-0.000321879
	2108.6	-0.000185544
	2109.6	-0.000100334
	2110.6	-1.51244e-05
	2111.6	-2.99147e-05
	2112.6	5.5295e-05
	2113.6	4.05046e-05
	2114.6	2.57143e-05
	2115.6	-0.000189076
[truncated: 2,255 more rows]

## Sheet: Fig. 2c
	RelCt	RelCt + pppGpp	RelCt + Nb585	RelCt + Nb898	RelCt + 70S
	2.2467	2.28456	0	22.649	22.9162
	2.73767	1.8881	0	29.7408	24.7192
	2.05335	2.24018	0	23.0095	16.5463

## Sheet: Fig. 2d
	RelCt	RelCt + Nb585	RelCt + Nb898
	69.55	148.363	29.5544
	71.1004	155.408	24.3108
	45.4364	121.092	29.5572

[truncated: 16 more sheets: Fig. 3a, Fig. 3b, Fig. 3c, Fig. 3d, Fig. 4e, Fig. 4f, Fig. 4g, Fig. 4h, Fig. 4i, Fig. 5b, Fig. 5c, Fig. 5d, Fig. 5e, Fig. 5f, Fig. 5g, Fig. 5j]
